# Supplementary material for: Origin of nascent lineages and the mechanisms used to prime second-strand DNA synthesis in the R1 and R2 retrotransposons of Drosophila
Source: Genome Biol. 2009 May 5;10(5):R49. doi: 10.1186/gb-2009-10-5-r49 (PMC2718515; doi:10.1186/gb-2009-10-5-r49)
Supplement: Additional data file 3 — Drosophila persimilis R2 complete consensus sequence. [file gb-2009-10-5-r49-S3.txt]

Drosophila persimilis R2 complete consensus sequence

length 3533

1..120 = 5' UTR
121..3333 = ORF
3334..3533 = 3' UTR

AAGATATGGATCTGAATAATAGCGTAGAAGGGGAGTCATTCCGTAATTCGTAAATCGTAAAAATCAGATCAAGTTGATTCAAGACCTCCTCGTGGTATCTTCTGGATGCTATTAGACTGAAGTTCTTTTGGTCTAATAGTAACTAACTTGAACAGCGAAACAGTCCTATGGGGTTGCCAGCCCCTTGGACAGTTCAGTTTGATTGGCACTAATATGCAAAATACAACGCCTCGGATAATAAACACTAATTCGTTGACGAACCAAATCCCTACGGTCTCTAGCCTAGGGGCCCAATCTGAACATAGTGCACAGGTTAACCCAAACAGTGGTTACCAATGCACGATATGTGAATCGTCTTTCCGTAGCAAAAGCGGACTAGGCGTTCACATGTCACGTCGGCACAAGGACGAGTTTGATCAACTTCGTCTGCGTACCGACCGTAAGGCACAATGGAGTGAGGAAGAGTTGAGTATGATGGCAAGAAAAGAGATCGAGCTCGCAGCAAATGGAGAAAGATATCTAAATAAGAAGCTAGCGGAAGTATTTACGAACCGTAGCGTCGACGCTATCAAGAAATGTCGACAGAGGGAGAGATATAAGACCAAAATCGAACAGCTAAAGGGTCAAGCTGTTCCTCTCCCAGAAGCATTAGAATCTGAAACCATACAGCGCCGCCCTAGTATACGCGAGCGAGATCTCCTAGTAACGCCACCTAACACTCTCGGAACCACTCCAACCGAACTGTCGAACAGTGAAATCCTGGCAGTACTACAGGGGTACCCACCTGTAGTATGCAATGACCAATGGAGAGTTGAGGTTTTGCAATCCATCGTAGATGGTGCGCAGGCCTCGGGTAAGGAAATTACTCTTCAGCGCTTGTCTACTTACCTTATGGAAGTATTTCCCTCACAGAATGACCGCCCCATTCAAACGAGACCTCCACGGAGACCTCGTAATAGGAGACAAGGTAGGAGACAGCAGTACGCCTTAACACAGCGTAACTGGGACAAGCACAAAGGTCGTTGTATAAAAGCCATTTTGGATGGAACTGAGGGGACAGCAACTATGCCAAGTCAAGGTATCATGGGGTCCTATTGGAGACAAGTCATGACACAAACAAGCCCAACATATAGTGGTACGAACACCACGTTCCGGACGGAACACCCACTTGAAGGGGTTTGGTCCCCGATAACACTAGGGGACCTAAGGGTACACAGAGTGTCATTGACGAAATCTCCAGGACCTGATGGAATTACTCCAAGAACTGTCAGGAGTATTCCGTCAGGAGTTATGCTTCGCATAATGAACCTGATACTTTGGTGCGGAAAGTTGCCTGTCTCCATCCGACAGGCACGAACCATCTTCATTCCGAAGGTGGGGAATGCTTCTCGACCGCAAGACTTTCGTCCAATTACGGTACAATCTGTTATGGTAAGGATTTTAAATGCCATTTTGGCTTCCCGGTTGACCTCATCAGTCGACTGGGATCCGCGTCAGCGAGGTTTCCTTCCAACCGACGGATGTGCCGATAATACGACGATAGTCGACTTAATCTTAAGGGATCACCATAAACGTTGTAAATCACTTTATATCGCAACTTTAGATATAAGCAAAGCATTTGACTCGGTGTCTCATGCAGCAGTTAGCGCCACTCTAACTGCATATGGTGCCCCTAAAGAATTCGTTGACTACGTACAAAATTCGTACGAGGTCTGTGGCACAACGCTCAATGGGGACGGATGGAGATCAGAGGAATTCATACCTGCTCGAGGTGTCAGACAGGGTGACCCGCTATCTCCCATAATATTCAACTTGATCATCGATCAGTTGCTTAGGTCCTACCCCAATGAGATTGGTGCCACAATCGGTGATCACACAACAAACGCGGCCGCGTTCGCAGATGATATTGTCTTATTTGCGGAAACTCGTTTAGGCCTTCAAACAATGCTAGACACGACTGTCGATTTTCTATCTTCAGTCGGGCTTACCCTTAACTCGGATAAATGTTTTACAGTTGGAATAAAGGGGCAACCGAAACAGAAGTGTACTGTGGTCATCCCAGAGACCTTCCGTATCGGTTCGCGCTCGTGTCCTGCATTGAAGCGCACAGACGAGTGGAAGTATTTAGGCATAACATTCACTGCACAAGGGAGGACCAGGTACAGTCCAGCCGACGACCTAGGTCCGAAGCTGTTGAGGCTGACAAGGTCCCCCCTAAAACCACAACAGAAATTGTTCGCACTCAGAACAGTTCTTATCCCACAACTTTACCATAAGCTGACCCTAGGTAGTGTGATGATAGGTGTTCTGAGAAAGTGTGACATACTGGTACGTTCGACCGTAAGGAAGTGGTTAGGGCTTCCTCTGGACGTGTCAACTGCATTCTTCCATGCTCCTCATACTTATGGGGGCCTCGGAATCCCTTCAGTTCGTTGGGTAGCGCCAATGCTACGTATGAAAAGATTGAGCAATATTAAGTGGGCCCACCTCGCGCAATCCGAGGCGGCCAGCTCATTTCTTACCGACGAATTGAATAAGGCCCGGGGTAGAACTCTGGCTGGACTGAATGAGTTGACATCGCGTACAGAGATCGAAACGTACTGGGCGAACAGGTTGTATATGTCTGTTGATGGTCGCGGCTTACGTGAAGCGGGACTTTTTCGTCCCCAACACGGCTGGGTGTGTCAGCCCACGCGTTTGCTAACAGGTCAAGATTACCGAAACAGTATCAAGCTGCGAATAAATGCCCTACCATCGAGGTCTCGTACCACGAGGGGCAGAAATGAATTGGAACGGCAATGTCGTGCAGGTTGTGATGCTCCCGAAACAACAAACCACATCCTGCAGAATTGTTACCGTACGCATGGGAGGCGGGTAGCAAGACATAACTGTGTAGTCAATAACCTTAAGAGGATTCTTGAGGAGAAGGGCCACACAGTACACGTCGAACCAAGTTTGCAGCTGGAAACCTCGGTAAGTAAACCAGACCTGGTGTGTATCCGTGACAATCACGCTTGCGTGATTGATGCGCAGATTATAACGGATGGACTGTTTCTCGACGATGTGCACCATCGCAAAGTTGAGAAATATAAAAGACCGGAAGTTATATCTGCACTGCGGAGAGAATTCGGAGTGTCGGGCAACGTCGAAGTCCTATCCGCGACGTTAAACTGGCGTGGGATCTGGAGCAATCAATCCGTTAGAAGATTGATAGCAAAGGGTCTCATCTCATCCGGTGACAGCAATGTCATTAGCGCCAGAGTGGTAACAGGCGGACTATATTGCTTCAGACAGTTCATGTATCTCGCAGGTTACACTCGAGATTGGACTTAGCCTATACACTATGTTGGAGAGAAGACGCTTGCTACCTAGGCAAAATGTGAAATTAGGTATAAACATCGTGGTTGTAAAACTTGAGGTGGGTTTTTAGTACGTATGCGTGATTACTTCGTAATCATGAATCGTGCATGCTAGTGGGGTTTGGCCTCCACTAGTATCTTTGAAGATTTTCCTTCCTCAGCGATCAAAAAAAA
