# Supplementary material for: Origin of nascent lineages and the mechanisms used to prime second-strand DNA synthesis in the R1 and R2 retrotransposons of Drosophila
Source: Genome Biol. 2009 May 5;10(5):R49. doi: 10.1186/gb-2009-10-5-r49 (PMC2718515; doi:10.1186/gb-2009-10-5-r49)
Supplement: Additional data file 5 — Drosophila sechellia R2 complete consensus sequence. [file gb-2009-10-5-r49-S5.txt]

Drosophila sechellia R2 complete consensus sequence

length 3595 bp

1..177 = 5' UTR
178..3351 = ORF
3352..3595 = 3' UTR

GGGATCAGGGGTAATTGCGAGCAGAGGGGGAGTATTTTTCTGTAATTCGTAAGTCATATCATATGGTGTGCGGAAGGGGAATTTTACTCTGTAACTCACAAGTCTCTCCTTTACTCAAGTCGACTCAAAACCTCCTCGTGGTGGTCCCCGGTAATGCTAAACTTGTTTAGCAGCTAATTTGAGCGGCAAAACTTTTCCGATGGGTTGGTTCCCCAGAGGAAATTTATTCATATTGGAACTACAAATAGAAATAACGAGCCTCGGAGCAATTTACGCAATCTGATGACGACCCGACCCTCCGTGGACATCTTCCCGGAGGACCAATATGAACCAAACGCAGCGGCTACTCTATCTAGGGTACCCTGCACAGTATGTGGCCGGTCCTTTAACAGCAAGAGAGGACTCGGTGTTCACATGCGATCTCGGCACCCAGACGAACTTGATGAAGAACGTCGACGTGTCGATATAAAGGCAAGATGGAGTGAGGAAGAGAAGTGGATGATGGCGAGAAAGGAGGTTGAGCTCACAGCAAATGGACATAAACACATAAACAAGCAACTAGCGGTGTATTTTGCAAACCGCAGCGTCGAAGCCATCAAAAAGCTAAGACAAAGGGGCGATTATAAGGAGAAAATAGAGCAGATAAGAAGGCAATCAGCTCTCGTCCCGGAAGTTGCAAATCTAACCATAAGGCGCCGCCCTAGTAGAAGTGAGCAAAACCACCAAGTAACAACATCAGAAACAACTCCAATCACACCCTTCGAACAGTCGAACAGGGAAATTTTGCGGACACTGCGTGGGTATAGCCCCGTAGAATGCCATTCCAAATGGAGAGCCCAAGAGCTACAAACGATCATTGACAGGGCAGAGCTCGAGGGAAAGGAAACCACTCTCCAATGCTTATCGCTATATCTCCTAGGAATTTTTCCGGCACAGGGTGTACGTCACACTCTGACGAGACCTCCTCGGAGGCCTCGAAATAGGAGAGAAAGCAGAAGGCAGCAGTATGCTGTCGTCCAGCGTAACTGGGATAAGCATAAAGGAAGATGCATCAAGTCCTTGCTAAATGGAACTGATGAGTCGGTAATGCCAAGCCAAGAAGTAATGGTTCCTTACTGGAGAGAAGTAATGACTCAGCCTAGCCCAAGCTCTTGCAGTAGAGAAGTGATACAAATGGATCACTCGCTTGAGAGGGTTTGGTCTGCTATTACAGAGCACGACCTTCGGGCATCAAGAATCTCATTATCTTCATCTCCGGGGCCTGACGGGATAACTCCAAAAACAGCCAGGGAGGTGCCGTCAGGTATTATGTTGCGAATAATGAACCTAATTCTATGGTGCGGCAATCTACCACACTCTATCCGACTGGCCAGAACCGTCTTCATCCCGAAGACGGTGACGGCGAAGCGACCGCAAGACTTTCGTCCAATATCGGTGCCTTCAGTCCTGGTAAGACAGCTAAATGCAATATTGGCAACCCGGTTGAACTCATCAATCAATTGGGACCCGCGCCAGCGGGGCTTCTTACCTACCGACGGATGTGCCGATAACGCGACGATAGTTGACTTAGTCTTGAGGCATAGCCATAAGCACTTTAGATCTTGCTACATTGCAAATTTAGATGTAAGCAAGGCATTCGATTCTTTATCGCATGCATCTATATATGACACCTTACGTGCTTATGGTGCGCCAAAGGGCTTCGTTGACTACGTACAGAATACGTACGAGGGTGGCGGTACCAGTCTCAATGGGGACGGTTGGAGTTCAGAGGAATTCGTCCCTGCTAGAGGAGTGAAGCAGGGTGACCCTTTGTCTCCTATTCTATTTAACTTGGTAATGGACAGGTTACTTAGAAACCTACCCAGCGAAATTGGTGCCAGAGTCGGAAATGCCATTACTAACGCGGCCGCGTTTGCAGATGATTTGGTACTATTTGCTGAAACTCGAATGGGACTTCAAGTATTGTTGGACAGAACGTTGGATTTTCTATCTCTCGTCGGCCTCAAACTTAATGCCGACAAATGTTTTACCGTTGGCATTAAGGGCCAGCCGAAACAGAAGTGTACCGTGCTAGAGGCACAGAGCTTTTACGTAGGCTCAAGGGAGATTCCATCATTGAAGCGAACGGACGAGTGGAAGTACTTAGGCATCAACTTCACTGCAACCGGGAGGGTTCGATGCAATCCGGCCGAGGACATTGGTCCGAAGCTACAAAGATTGACAAAGGCCCCCCTCAAACCACAACAGAGGATGTTCGCCCTTAGGACTGTCCTTATCCCACAGCTCTATCACAAGTTAGCCCTTGGGAGTGTGGCGATAGGCATCCTACGAAAAACTGACAAACTAATACGATACTATGTGCGAAGATGGCTAAATCTTCCGCTGGATATACCGATAGCATTCATTCACGCACCCCCAAAAAGTGGAGGTCTCGGAATTCCATCACTTAGATGGGTAGCTCCAATGTTAAGGCTAAGACGTTTGAGTAATATTAAATGGCCTCACCTCACGCAAAACGAGGTAGCCAGCTCTTTCCTCGAAGCAGAAAAACAACGGGCCCGAGATAGATTATTAGCAGAACAAAATGAATTGTTATCGCGTCCGGCAATAGAAAAATATTGGGCGAACAAATTGTACCTCTCAGTTGATGGTAGCGGACTCCGTGAAGCAGGCCATTGGGGCCCGCAACACGGGTGGGTTAATCAACCCACGCGTTTACTAACAGGAAAGGAATATATAGACGGTATTCGTCTGCGGATAAATGCCCTACCCACGAAGTCTCGTACTACAAGGGGAAGGCACGAATTGGAACGACAGTGTCGTGCAGGATGTGACGCTCCCGAAACAACAAACCATATTATGCAAAAATGTTACCGATCGCATGGGAGGCGCATAGCTAGACACAACTGCGTAGTAAATCGAATCAAGCGGGGACTTGAGGAGAGAGGCTGCGTAGTCATTGTTGAACCAAGTCTGCAGTGCGAATCCGGTCTTAATAAACCAGACCTGGTGGCACTACGACAAAATCACATTGATGTGATCGACATACAAATTGTGACAGACGGACACTCTATGGATGATGCACACCAGCGCAAAATCAATAGATACGACAGACCGGACATACGAACTGAGTTGCGTCGCAGATTCGAAGCCGCAGGTGACATTGAATTCCATTCTGCCACCCTGAACTGGAGGGGGATCTGGAGTGGTCAATCCGTTAAAAGATTGATAGCGAAGGGTCTCCTCAGCAAATATGATAGTCATATCATTAGCGTCCAGGTTATGAGAGGCAGTCTCGGTTGTTTTAAACAGTTCATGTACCTGAGCGGGTTTTCCCGAGATTGGACTTAGCTAAAACGTTTGGTTCAAAACATTTGCTTGCTGTCTTGGCATAACATCAATAAAGGCATAAACATCGCAAATAATGGTAATATATAAATTGGCTATGAGGATGGTTTTAGTACGTAGGCGTTGCGGAACTTCGGTTCAGATAGAGCAATGAATCGTGCATGCTAGGAAACTGAAGTGTTGACAGACCTAGTATCTTTCGATAGATTTCCATACCTCCGCGATCAAAAAAAAAAAAAAAAAAAAA
