# Supplementary material for: Origin of nascent lineages and the mechanisms used to prime second-strand DNA synthesis in the R1 and R2 retrotransposons of Drosophila
Source: Genome Biol. 2009 May 5;10(5):R49. doi: 10.1186/gb-2009-10-5-r49 (PMC2718515; doi:10.1186/gb-2009-10-5-r49)
Supplement: Additional data file 6 — Drosophila simulans R2 complete consensus sequence. [file gb-2009-10-5-r49-S6.txt]

Drosophila simulans R2 complete consensus sequence

length 3607

1..160 = 5' UTR
161..3352 = ORF
3353..3607 = 3' UTR

GGGATCTGGGGTAATTGCGAGCAGAGGGGGAGTATTTTTCTGTAATTCGTAAGTCATATCATATGGTGTGCGGAAGGGGAATTTTACTCTGTAACTCACAAGTCTCTCCTTTACTCAAGTCGACTCAAAACCTCCTCGTGGTGGTCCCCGGTAATGCTAAACTTGTTTAGCAGCTAATTTGAGCGGCAAAAACTTTTCCGATGGGCTGGTTACCCAGAGGAAATTTACTCATATTGGAACTACGAACACAAATAACGAGCCTCGGATATCTTTACACAATCTGATGACGACCCGACCCTCCGTGGATATCTTCCCGGAGGACCAATATGAACCAAACGCAGCGGCTACTCTATCTAGGGTTCCCTGCACAGTATGTGGCCGGTCCTTTAACAGCAAGAGAGGACTCGGTGTTCACATGCGATCTCGGCACCCAGACGAACTTGATGAAGAACGTCGACGTGTCGATATAAAGGCAAGGTGGAGTGAGGAAGAGAAGTGGATGATGGCGAGAAAGGAGGTTGAGCTCACAGCAAATGGACATAAACACATGAACAAGCAACTAGCGGTGTATTTTGCAAACCGCAGCGTCGAAGCCATCAAAAAGCTAAGACAGAGGGGCGATTATAAGGAGAAAATAGAGCAGATAAGAGGGCAATCTGCTCTCGTCCCGGAAGTTGCAAATCTAACCATAAGGCGCCGCCCTAGTAGAAGTGAGCAAAACCACCAAGTAACAACATCAGAAACAACTCCAATCACTCCCTTCGAACAGTCGAACAGGGAAATTTTGCGGACACTGCGTGGGTATAGCCCCGTAGAATGCCATTCCAAATGGAGAGCCCAAGAGCTACAAACGATCATTGACAGGGCAGAGCTCGAGGGAAAGGAAACCACTCTCCAATGCTTATCGCTATATCTCCTGGGAATTTTTCCGGCACAGGGTGTACGACACACGCTGACGAGACCTCCTCGGAGACCTCGGAATAGGAGAGAAAGCAGAAGGCAGCAGTATGCTGTCGTCCAGCGTAACTGGGATAAGCATAAAGGAAGATGCATCAAGTCCTTGCTAAATGGAACTGATGAGTCGGTAATGCCAAGCCAAGAAGTAATGGTTCCCTACTGGAGAGAAGTAATGACTCAGCCTAGCCCAAGCTCTTGCAGTGGAGAAGTGATACAAATGGATCACTCGCTTGAGAGGGTTTGGTCTGCTATTACGGAGCATGACCTTCGGGCGTCAAGAATCTCATTATCTTCATCTCCGGGGCCTGACGGGATAACTCCAAAATCTGCCAGGGAGGTGCCGTCAGGTATTATGTTGCGAATAATGAACCTAATTCTATGGTGCGGTAATCTACCACACTCTATCCGACTGGCCAGAACCGTCTTCATCCCGAAAACGGTGACGGCGAAGCGACCGCAAGACTTTCGTCCAATATCGGTGCCTTCAGTCCTGGTAAGACAGCTAAATGCCATATTGGCAACCCGGTTGAACTCATCAATCAATTGGGACCCGCGCCAGCGGGGCTTCTTACCTACCGACGGATGTGCCGATAATGCGACGATAGTTGACTTAGTCTTGAGGCATAGCCATAAGCACTTTAGATCTTGCTACATAGCTAATTTAGATGTAAGCAAGGCATTCGATTCTTTATCGCATGCATCTATATATGACACCTTACGTGCTTATGGTGCGCCAAAGGGCTTCGTTGACTACGTACAGAATACGTACGAGGGTGGCGGTACCAGTCTCAATGGGGACGGTTGGAGTTCAGAGGAATTCGTCCCTGCTAGAGGAGTGAAGCAGGGTGACCCTTTGTCTCCTATTCTATTTAACTTGGTAATGGACAGGTTACTTAGAAACCTACCCAGCGAAATTGGTGCCAAAGTCGGAAATGCCATTACTAACGCGGCCGCGTTTGCAGATGATTTGGTACTATTTGCTGAAACTCGAATGGGACTTCAAGTATTGTTGGACAAAACGTTGGATTTTCTATCTCTCGTCGGCCTCAAACTTAATGCCGACAAATGTTTTACCGTTGGCATTAAGGGCCAGCCGAAACAGAAGTGTACCGTGCTAGAGGCACAGAGCTTCTACGTAGGCTCGAGGGAGATTCCATCACTGAAGCGAACGGACGAGTGGAAGTACTTAGGCATCAACTTCACTGCAACTGGGAGGGTTCGATGCAATCCGGCCGAGGACATTGGTCCAAAGCTACAAAGATTGACAAAGGCCCCCCTCAAACCACAACAGAGGATGTTCGCCCTTAGGACTGTCCTTATCCCACAGCTCTATCACAAGTTAGCCCTTGGGAGTGTGGCGATAGGCGTCCTACGAAAAACTGACAAATTAATAAGATATTATGTGCGAAGATGGCTAAATCTTCCGCTGGATGTGCCGATAGCATTCATTCATGCACCCCCAAAAAGTGGAGGTCTCGGAATTCCATCACTAAGATGGGTAGCTCCAATGTTAAGGCTAAGACGATTGAGTAATATTAAATGGCCTCACCTCACGCAAAACGAGGTAGCCAGCTCTTTCCTCGAAGCCGAAAAACAACGGGCCCGAGATAGATTATTAGCAGAACAAAATGAATTGTTATCGCGTCCGGCAATAGAAAAATATTGGGCGAACAAATTGTACCTCTCAGTTGATGGCAGCGGACTCCGTGAAGCGGGCCATTGGGGACCGCAACACGGGTGGGTTAATCAACCCACGCGTTTACTAACAGGAAAGGAATATATAGACGGTATTCGTCTGCGGATAAATGCCCTACCCACGAAGTCTCGTACTACAAGGGGAAGGCACGAATTGGAACGACAGTGTCGTGCAGGATGTGACGCTCCCGAAACAACAAACCACATAATGCAAAAATGTTACCGATCGCATGGGAGGCGCGTAGCTAGACACAACTGCGTAGTAAATCGAATCAAGCGGGGACTTGAGGAGAGAGGCTGCGTGGTCATTGTTGAACCAAGTCTGCAGTGCGAATCCGGCCTTAATAAACCGGACCTGGTGGCACTACGACAAGATCACATTGATGTGATCGACATACAAATTGTGACAGACGGACACTCTATGGATGATGCACACCAGCGCAAAATCAATAGATACGACAGACCGGACATACGAACTGAATTGCGTCGCAGATTCGAAGCCGCAGGTGACATTGAATTCCATTCTGCCACCCTGAACTGGAGGGGGATCTGGAGTGGTCAATCCGTTAAAAGATTGATAGCAAAGGGTCTCCTCAGCAAATATGATAGTCATATCATTAGCGTCCAGGTTATGAGAGGCAGTCTCGGTTGTTTTAAACAGTTCATGTACCTGAGCGGGTTTTCCCGAGATTGGACTTAGCTAAAACGTTTGGTTCAAAACATTTGCTTGCTGTCTTGGCATAACATCAATAAAGGCATAAACATCGCAAAATAATGGTTATATATAAATGGCTATGAGGATGGTTTTAGTACGTAGGCGTTGCGGAACTTCGGTTCAGATAGAGCAATGAATCGTGCATGCTAGGAAAACTGACCACACGCAGTGTTGGCAGCCCTAGTATCTTTCGATAGATTTCCATACCTCCGCGATCAAAAAAAAAAAAAAAAAAAAAAA
