# Supplementary material for: Origin of nascent lineages and the mechanisms used to prime second-strand DNA synthesis in the R1 and R2 retrotransposons of Drosophila
Source: Genome Biol. 2009 May 5;10(5):R49. doi: 10.1186/gb-2009-10-5-r49 (PMC2718515; doi:10.1186/gb-2009-10-5-r49)
Supplement: Additional data file 8 — Drosophila yakuba R2 complete consensus sequence. [file gb-2009-10-5-r49-S8.txt]

Drosophila yakuba R2 complete consensus sequence

length 3548 bp

1..135 = 5' UTR
136..3309 = ORF
3310..3548 = 3' UTR

GGGAACATGGGGTAAAGGTGAGTAGAGGGGGAGTATTTTTTATACTCTGCAACTCATAAGTCTTGCCTTTACTCAAGTCGACTCAAAACCTCCTCGTGGTGTTTCCCGGTAATGTTAAACTTGTTTAGCAGCTAATTTGAGCGGCGAATCTTTCCGAAAGGGTTGGTTCCCCTGACGAAGGATAATCATATTGGTACCACAAATTTACAAAACGAGCCTCGGATATTTACTAATGATCTGTTGACGACCCGACCCTCCGTGGATCACGTCCCGGAGGACCAATATGAACCAAACGCAGCGGCTACTCTATCAAGGGTTCCCTGCACAGTATGTGACCGGTCCTTTAACAGTAAGAGAGGACTCGGTGTTCACATGCGATCTCGGCACCCAGACGAACTTGATGAAGAACGTCGACGTGTCGATATAAAAGCAAGGTGGAGTGAGGAAGAGAAGTGGATGATGGCGAGAAAGGAGGTCGAGCTCATGGCAAATGGTTTTAAACACATAAACAAGCAACTAGCGGTGTATTTTGCAAACCGTAGCGTCGAAGCCATTAAAAAGCTGAGACAGAGGGGCGATTATAAGGAGAAAATAGAGCAGATAAGAGGGCAATCCGCTCTCGCCCCAGAAGTTGCTAATCTAACCATAAGGCGCCGCCCTAGTAGAAGTGAGCAAGACCACCAAGTACCAACGTCAGAAGCATCTCCAATCACTCCGCTCGAACAGTCGAACAGGGAAATTTTGCGGACGCTGCGTGGGTATAGCCCCGTAGTATGCCCTTCCAAATGGAGAGCCCAAGAACTACAAACTATCATTGATAGGGCGGAATTTGAGGGAAAGGAAACCACTCTCCAATGCTTATCGCTCTACCTCCAGGGAATTTTTCCGGTACAGGGTGTACGACACACGCTGACGAGGCCTCCTCGGAGACCTCGGAATAGGAGGGAAAGCAGAAGGCAGCAGTACGCTGTCATCCAGCGAAACTGGGATAAGCATAAAGGAAGGTGCATTAAGTCCCTGCTTAATGGAACTGATGAATCGGTAATGCCAAGCCGAGAATTTATGGAGCCCTACTGGAGAGAAGTAATGACTCAGCCTAGCCCAAGCTCTTGCAATGGAGAAGTGATTCGTACGGATCACTCGCTTGAGACGGTATGGTCTGCAATAACGGAACAAGACCTTAGGGCATCAAGAGTTTCATTATCTTCATCTCCGGGGCCTGACGGGGTAACTCCAAAAACTGCCAGGGAGGTGCCGTCAGGTATTATGCTACGCATAATGAACCTAATTCTATGGTGCGGTAACTTACCTCATTCTATCCGACTGGCCAGAACCATCTTCATCCCGAAGACGGTGACGGCAAAGCGACCGCAAGACTTTCGTCCAATATCGGTGCCTTCCGTCCTGGTAAGACAGCTAAATGCCATCTTGGCAACCCGATTGACCTCATCAATCGATTGGGACCCGCGCCAGCGGGGCTTCTCACCAACCGACGGTTGCGCCGATAATGCGACGATAGTTGACTTAGTCCTGAGGCATAGCCATAAGTACTTTAAATCTTGCTACATCGCCAACTTAGATGTTAGCAAGGCATTTGACTCATTGTCACATGCAGCAATATATGGGACATTACGAGCTTATGGTGCGCCGAAGGGTTTTGTTGACTATGTACAGAAGACGTACGAGGGAGGTGGTATCAGTCTCAACGGGGAAGGTTGGTGTTCAGAGGAATTCGTGCCTGCTAGAGGAGTGAAGCAGGGCGACCCTTTGTCCCCCATTCTATTTAACTTGGTCATCGACCGGTTACTTAGAGCCCTACCTAGCGAGATTGGTACCAAGGTCGGAAATGCCATGATAAACGCTGCTGCATTTGCAGATGATTTGGTACTATTTGCGGAAACTCGGATGGGACTTCAAACTTTGTTGGACAAGACTGTGGACTTTTTATCCACCGTCGGCCTTAAACTTAATGCTGATAAGTGCTTTACTGTCGGTATTAAGGGACAGCCGAAACAGAAGTGTACTGTGCTAGAGGCACAGAGCTTCTGCGTAGGCTCGAGAGAGATTCCAACACTGAAGCGTACTGACGAGTGGAAGTATCTCGGTATACATTTCACTGCAAGTGGGAGGGTTCGATGCAATCCGGCAGAGGACATTGGTCCAAAGCTACAAAGATTGTCAGAGGCCCCCCTTAAGCCACAACAGAGGTTGTTCGCCCTTCGGACTGTCCTGATCCCACAACTCTATCACAAGTTATCCCTTGGGAGTGTGACGATAGGCGTCTTACGAAAGACTGACAAGCTAATACGTTTCTATGTGCGAAGATGGCTAAATCTTCCGTCGGATGTGCCGATAGCATTCGTTCATGCCCCCCCAAAATGTGGGGGTCTCGGAATTCCATCACTAAGATGGGTAGCACCAATGTTACGACTTAGACGATTGAGCAACATAAAATGGCCCCACCTCGTACAATCCGAGGAAGCCAGCTCCTTCATCGAAGCGGAAAAACAAAGGGCCCGAGGTAGATTGATAGCTGAACAAAATGAATTGTTATCGCGTCCGGCAATAGAAAAGTATTGGGCGAACAGGTTGTACCTCTCCGTTGATGGTGGCGGACTCCGTGAAGCGGGCCACTATGGTCCCCAACACGGGTGGGTTAGTCAGCCCACGCGTTTACTAACAGGAAAGGAATATTTAGACGGTATTCGGCTGCGGATAAATGCCCTACCCACAAAGTCTCGCACTACGAGGGGAAGGCACGAATTGGAGAGGCAGTGTCGTGCAGGATGTGATGCTCCCGAAACAACAAACCACATTATGCAAAAATGCTATCGTTCGCATGGGAGGCGAGTAGCTAGACACAACTGCGTAGTAAATCGAATCAAGCGGGGACTTGAGGAGAGAGGCTGCGTGGTCATTGCCGAACCAAGTCTGCAGTGCGAATCCGGCCTTAATAAACCGGACCTGGTGGTACTCCGACAAAATCACATTGATGTGATTGACGTGCAGGTTGTGACAGACGGACATTCTATGGACGAAGCGCATCAGCGCAAAATCAATAGATACGACAGACCGGACATACGAACTGAATTGCGTCGCCGATTCGAAGCCGCAGGTGACATCGAGTTTCATTCTGCCACCCTAAACTGGAGGGGGATTTGGAGTGGTCAATCCGTAAAACGATTGATTGCGAAGGGTCTCCTCAGCAAATATGATAGTCATATCATTAGCGTCCAGGTTATGAGAGGCAGTCTTGGCTGTTTTAGACAGTTCATGTACCTTAGCGGGTTTTCTCGTGATTGGACGTAGCTTAAAACGTTTGGTTCACATACATCTGCCTGCTGCCTTGGCACAATATCAAAAAGGCATAAACATCGCACATATTGGTTATTTACGGCTATGAGGATGGTTTTAGTACGTAGGCGTTGCGGAACTTCGGTTCGGATAGAGCAATGAATCGTGCATGCTAGGAACTGACCAAATAACAGCAGCCCTAGTATCTTTCGAAGATTTCCATACCTTTGCGATCAAAAAAAAAAAAAAAAAAA
