# Supplementary material for: Origin of nascent lineages and the mechanisms used to prime second-strand DNA synthesis in the R1 and R2 retrotransposons of Drosophila
Source: Genome Biol. 2009 May 5;10(5):R49. doi: 10.1186/gb-2009-10-5-r49 (PMC2718515; doi:10.1186/gb-2009-10-5-r49)
Supplement: Additional data file 9 — Drosophila ananassae R1A complete consensus sequence. [file gb-2009-10-5-r49-S9.txt]

Drosophila ananassae R1A complete consensus sequence

length 5710 bp

1..581 = 5' UTR
582..2090 = ORF1
2084..5158 = ORF2
5159..5710 = 3' UTR

TTCAAGTAAGCGCGGGTCAACGGCGGGAGTAACTATGACTCTCTTAAGGTAGCCAAATGCCTCGTCATCTAATTAGTGACGCGCATGAATGGCTTAACGACGGACGTGTTTTGGAGTGCTCCGTAATTAAAGTCATTTTTCTCCGGTAATTCGGTGTCGCAGACGTTTGAATTTAGTGTTAAAATTCGCGTATTAATTACGCGAATCGAACAGTGCTATTTTCTCGTCGGGAAATTAAGTTTTTCTATTGAAAAACAGTGTTTTCGTTTTTGCACGTGTTGGCACGTGGTGGAAATTTTCCACAGATAAAGCTCGGTGAGTCTTCTGGTGTGAGCTTCAGTGCAAAGGTGTGTGTGAGAGTACTCAAGAGAGAGCTTGAGAGAGAGCTTTGAGGGTGCTCTCGCCCGTGCTTTTTGCTGAGCTTACGCGAGCTTTGGGAGTGTGCTTTCTTGTGCAAGCTTTGGTGCGTGCTTTTGCGCGCGCTTTAGTAAACACTTGGAGCATACTTTTGGGCTGCCTTTTTATTTGCATATTTTTGTTGCATATTTTTGGGGCCCCCATTTTCAGCACAGCTCCACTAGGCGGCGCCACTTGCCCCCGTAGAGGGCGACATGAGCGCCATGAGCGCTATGAGTGCGTTGTCGGAGAGCGAGCTCTCCGCAAGCAGCCGGGCAAGCAGTCGCGCAAGTAGTGCGATTGGTGCTGCACGGGGACGCCGTCGAGGACGCAAGTCCAAGGCGACGAGCCTCTCGGCGCCAACGCAGGCCAAGTTGTTGGCCGCTACTGGAGCGGACAGACCGGAGCCAGTTGGGGTGTTGGAGGAGTTGGCGCTCTCCTCGTTGGAGACGCCGGTGATGCCAGCTACCTCAGCTGTTGACGCCTCCGCCGCTACCTTTGCTGCCCCCGCTGTTGTTGCTGGAGTTGTTGCTGATGCTGCTGAGGCAGCCGCCGCTGTCGCCGCTGGTGCCCCCGCTGCCGTCCCGGAGCGATCTGCCGTCTCGATGCGCAGTCTCGACTGCATCATCAAGAATGGAGCTGACGGCGTAATGGAAGAAGCGGCCAGCATCAAGGAGACGTTTGTTTCCCTGGTGGTGGAGTCGCTTATGAACCCCCAGCAGGCTACTGCGCTGATGAGATGCATCAGCCGGTATGACGGGATCGTCCAGGCGCTCATGGTGCGCAACGCAGTGTTGGAGGAATCCAGCAAACTGCGAGCGGCGATGCCGCTGCCACCGCCGCCGGTTCAGATGCCATCGGTGCCGCAAGCTGTGGTCTCACGGCCACCCGTTGGGTATGCATCCGCATATCCCAGCCTGCCGGCACCTTCCGCAGCTCCCGTGCCCGCGCCGCGAAAACCACGCGATACGTGGTCGGCCGTGGTGATGAGCAAGGACCCGAAACTTTCGGGTAAAGAGGTTGCTGAAAAGGTGCGCCGGGAGATTGCTCCTTCGCTGGGAGTTCGCCTGCACGAGGTGAGAGGGCTTGCGCGTGGCGGTGCCATTATCCGCACCCCCTCGTCAGGTGAGATCAAGAGGGTCGTAGCCAGCAAGAAGTTCGGCGAGATTGGCCTCGAGGTCAAGCCGAACGCTGTGCAACGGCCCAAACTGGTAGTCCAGGATGTTGCTACCCAGATCGCTCCGGAGGAGTTTATGGCGGAGTTGTATGCCAACAACCTCCGAGAACACATCCCGGAGGCGGAGTTCCGCAAGGCTGTCCATCTGGACACCAAGCCTTGGACGGTTGCCGACGGAGCTACGGTGAGTGTCACGTTGGAGTGCGAACCCAAGGTGCTAGATCTGCTGGAAGGTGGGCGGATCTACATTAAGTGGTTCTCCTACCGATGCAGGGCCCTTGTGCGGACGTACGCGTGCCACAGGTGTGTTGGCTTCAACCACAAGGTGGCAGAGTGCAAGCAGAAGGACAATGTCTGCAGGCAATGCGGACAGTCCGGCCACAGTGCGCGCAGTTGCACCAATCCGGTGGACTGCCGGAATTGCCGATTCTACGGGCATCCCTCGGGGCACAGCATGCTGTCCCCGAGCTGTCCGGTGTATGCGGCGGTGCTAGCGAGGGTGAATTCTAGACATTAATGTTTAGGTTCATCCAAGCAAACTGTGGTCGAGGTCGGGCTGCGACTCTTGAGCTCGCAGTCCGCCTGAGGGAGTCCGGATGTCTGTTTGCACTGCTGCAGGAGCCATACGTTGGTAGCGGGACGAGTGATGTGCTGCCTGAAGGAATGAGAATATACACCGATCGGAGACAAAAGGCAGCCATCCTCGTGGATCACCAGGATGTTATCTGCATGCCGATGGAGCCACTTACCACCGACTACGGCGTATGCGTGAGTGTAAAAGGGAGTTTTGGCTCAATCTTCCTTTGCTCCGCATATTGCCAGTTCGACACCGAGCTAGAGCCGTACCTCAGGTACATGGATGCGGTCCTGCTGCAGGCCAGCAGAACCCCCGCAATCCTGGGACTCGACGCGAATGCAGCATCCCCCATGTGGTTTAGCAAACTCCCTCGGAACCCCGAGGGACATGCTAACTACAACCGGGGTGAGCTGCTGTCTGAGTGGATGCTGGAGAATGGAGCCGTTGCTCTCAACCAGCCCAGCCCGGTGTTCACGTTCGATACCTACCGTGCGCGTAGCGATATCGACGTGACAATTGCCAACGACGCAGCATCGATGTGGGCCACATTCGAGTGGAGAGTGGACGAGTGGGAGTTGAGTGACCATAACATTATCACTGTTGTGGTTACTCCAACGACTACGCGCGCAGTTGAGAGCCTAGCTCCTGTGCCGTCCTGGAACATCTCCAATGCTCGCTGGCAGTTGTTCGAACAGGAGATGGTGAGTCGGGCAGCCGATATTCCGGAAGACTTCTCACAGTCGCCGTTGGATCAGCAAGTTTCGACCCTGCGCTGCATGGTCCACGATGCGTGTGACCTTGCAATCGGAAGGAGGACGCCGAGATCGCCTAGGAGAAGGAAGCCAGGTTGGTGGACCGCCAACCTGAACACGGCGAAACGCGAAGTCCGGAGACTTCGCCGCCGGCTTCAAAACGCTCGCCGTCGAGGAGACGACGATGCGGCTGAGCTGATTGTGGTCGCGCTGAGGCAAGCCTCAGACGACTACAAGAAGCTCATCCTAAGGGCGAAGGAGGACAGCTGGAGACGCTTCGTGGGAGAAAACGCACACGATCCCTGGGGGCGCGTCTACAAGATCTGCCGAGGACGCAGAAAGTGCACGGAGATTGGGTGCCTCCGCGTTGATGGCGAGCTGGTCACCGATTGGGGTGACTGTGCGCGAGTGCTCCTCCGTAACTTTTTCCCAGTTGCGGAGTCCGATGCACCGATTGCCGGAGCGGAGGAGGTCCCACCGGCCCTCGAGGAAGTAGAGGTTGATGCTTGTGTCGCCAGGTTGAAGAGCCGTCGCTCTCCCGGCATGGACGGCATCAATGGCACTATCTGCAAAGCAGTGTGGCGCGCCATACCTCAGTATCTGACGGCGCTTTATTCCCGTTGCATCCAGTCGGGTTACTTCCCCCGAGAGTGGAAGTGCCCACGTGTAGTGGCGCTACTCAAGGGGCCCGACAAGGATAGGTGCGAACCCTCGTCGTACCGTGGGATATGCCTGTTGCCAGTATTTGGCAAGGTGCTTGAGGCCATCATGGTTGATCGTGTGAGAGAAGTTCTTCCGGAAGGATGCAGATGGCAGTTTGGATTTCGCCAAGGACGATGTGTGGACGACGCTTGGAGGCACGTCAAGAGCAGTGTCGCTGCCAGCCCGGCACGATACGTGCTCGGCATCTTCGTCGACTTCAAGGGTGCGTTCGACAATGTCGAATGGAGTGCTGCACTGCGCCGGCTCGCCGACTTGGGATGCCGTGAGTTGAGCTTGTGGCAGAGCTTCTTCTCAGACAGAAGAGCAGTGATCCGAAGCAGTTCTGGAACTGTGAGTGTTCCAGTAACTAGAGGCTGCCCTCAGGGATCCATTAGTGGCCCATTCATTTGGGATCTGCTGATGGACGTCCTGCTGCGGCGCCTCCAGCCATACTGCGCTTTTAGCGCGTATGCGGATGACCTGCTCCTTCTTGTCGAAGGCAACTCCCGAGCCGTGCTGGAGGATAAAGGAGCGCAACTGATGTCCATCGTTGAAGCGTGGGGTACGGAAATCGGTGTTACCATTTCCACCAGCAAGACGGTGATTATGCTGCTGAAGGGAGCCCTCGCGCGCACCCCGTTGGTGAGATCTGCCGGAGCAAATCTCCCATATGTTCGCAGCTGCCGGTACCTTGGCATCACGGTCAGCGAGCGCATGAATTTCTTCATGCACATCGCATCGCTGCGTCAGCGAATGACCGGAGTCGTACAAGCATTGGCGCGTGTGCTGCGAGTCGACTGGGGATTCAGTCCTCGGGCCAGGCGGACCATTTATGCTGGACTCATGGTGCCTTGTGCACTATTTGGTGCCTCGGTGTGGTATGTCGTGACGACGAGGCAAGTTGTAGCTAGGAGGCGACTTCTTGCCTGCCAGAGGCTGATCCTTTTAGGATGCCTCCCGGTATGCCGTACAGTGTCAACCCTGGCACTGCAGGTGCTTGCTGGAGCCCCGCCTCTTGACTTGGCTGCTATGAAAATAGCCGTCAAGTACAAGTTGAAGCGTGGATACCCGTTGGAGGGGGACGACTGGCTCTATGGCGAGGACCTTTCAGGTCTGAGCTGGACGCAACGAGTCTCGCGGGTAGACGAATGCCTTCTGTCGGACTGGCAGAGCAGATGGGATGATGGTGATTCGCCTGGTCGGGTGACTCACAAGTTCATCCCAGATGCAGGGTTCGTCTATCGGAATCCGGATTTCGGGTTCTCCATGCGCGCGGGATTCTTGTTGACAGGGCACGGGTCGTTCAATGCATTTCTGCATAGAAGAGCCCTTAGCGATACTGCTGCATGCTCATGTGGCGATCCTAATGAGGACTGGGAACACATTTTATGTGCTTGCCCCCTTTATGCAGACTTGCGAGACCTCGATGGACTCGGTTTGCAGCACGTTGGCGGAACCTGGACGTTTGGAAGGATTTTGGAGAGCGGCGACAGGACCAGAAGACTCACGGAGTTTGCTGAGGAGGTGTTTCGGAGGAGGAGGGGCTTGCAGTAGCCCATTTTTCTCGCCGTGTGGTAGCGGCGTAGAATACTGCCACAGCTCCCCATAGCTTGTCGTAGGAGGCGACTAATATGGCAAGGTTCCCCATCCGAGCTTGTCGGAGCTAAAGGGGTGGGTCACCGAGCCCACAAACTTCGGTACCACGGGTTGGATAGTGTCCAAGCACTACCATTTGAGGTAGGCCCCCTTGTGGGAGTATCGTGGTGGCTGTGGTTGATACCCAAATCGCGGGTAGAGTCCTCGGACTCGACGTGGAGTTGCGTTATACAACTCGGGCGCTGTGACCCATAGATCAGTAGAGGTGATAGATACACTTCGCTCCTCACCAAGGGGAAGTATTCTGTCCGACTCGCAGATACTTAAATTGGTACCGGGCTAGTTGCTATGTATTTGCTATAGCTTCTATTCCGGGGCGTTGGCAGGCGTACCATCCGTGCCCATGCACTATATGCCTACTCGTAGGTATATTCGAGTGCCGTGGTTGTAATCCCTTCAGTGTGGAACACGCCACGTTAAACAAGATCGGAGAGATCCGAGACATACACC
