# Supplementary material for: Origin of nascent lineages and the mechanisms used to prime second-strand DNA synthesis in the R1 and R2 retrotransposons of Drosophila
Source: Genome Biol. 2009 May 5;10(5):R49. doi: 10.1186/gb-2009-10-5-r49 (PMC2718515; doi:10.1186/gb-2009-10-5-r49)
Supplement: Additional data file 10 — Drosophila ananassae R1B complete consensus sequence. [file gb-2009-10-5-r49-S10.txt]

Drosophila ananassae R1B complete consensus sequence

length 5905 bp

1..498 = 5' UTR
499..1941 = ORF1
1928..5008 = ORF2
5009..5905 = 3' UTR

GCGGGAGTAACTATGACTCTCTTAAGGTAGCCAAATGCCTCGTCATCTAATTAGTGACGCGCATGAATGGATTAACGAGATTCCTACTGTCCCTATCTACCGAACCGAACGGACGTGTTTTCTGTGCGCTCCGGTGAAAAAATTAATATCAGCCGAAATAAGCTGCCTTTTAAGACAAATTAAAGTGCGTTTTGTGTGCGAACGTTGCTGCTACAAAGTGCGAGTTGTGCGGTTAGTGTAGCTAACGTATTTTCGCGGAAAATCGTGATTTTCCAAAGTGAAAATTCGCCACGTGGTTTGAGCAAAACAATAAAGCTTTAAGCTTTGGTGCTGCCATATCGGTGAAAACTATAAAAACAGCTTTCTATCAGCTGTTTTTGGTGCTGCCATATCGGCATAAAAACCTTAAGCAGCTGTGTGTGGTGCTGCCATATAGGCATAAAACAGTGGAACAGCTGAGTGGAGTGTGGCCGTGTGCTGAGAACTCTTTGGTCCTAATTTGTGCGGAACTTTGTGTGGCGCGTAAAGTTCGAACTTTCGAATTTAAATTTAAATTCGGAAATGCCGCGCGGTCGTGGAGGCCGCAGTCGCTCGGGCAGCCGCTCGAGTGTAGCGAGCGTTGCAAGCGTCGCTAGCGCTGCCAGCGTCGCAGTCGACGTCCGCCAAGCCAGGAAGTCAAGGGAGCGTTCCATTTCCTTTGACATGGAGTCGGAAGTGGAGCCGAAGCGCCTGGATCAACGGAGCTCGCCGAAGAAGAACAACGGTGCGGAGATGGCCTTCTCGTGCCCTGGAGGGCTGAATGGAGCTGGGCTGGAAGCCCATGGAGCCAACACCGTCGCCCCCGCTGCCGCCACCATCGCCGCCATCATCGCCGAGCCTGTTGCCGTTGCCCCCGCTGCCGTCGCCCCCGTTGCCGTCCTTGAGCACGCTACTGCTCGCGCCGCCGTTGCTGCTGGCCAAGGAGCCGTTCTGGCTGAGTTGTCCGCAACCCAGCGTGCCGTTCGCGGTGCGTTGCTGAGCGGCAACCTGCAGACGGTCTCTGCCTCGATGAGCCGTTATGATGAGCTCGTGGTGGCCCTGATGCTCCGGGTTGCGGAGCTGGAGACCCGAGTAGCCATGCCGCCGCCGATGACGTCAACGCTGCACCATAACGCCGTTGGACAGGCCGCCGTCCCCGTAGCCCCAGTCCCAGTCCCCCGTACTAAGGTGCGGGAGACTTGGTCCTGCGTGGTGAAAGGGACCGATCCGGAGCTCTCCAGCAGCCAGATTGCGGAGAAGGTGAGGAAGGAGGTTGCACCAGCCCTTGGAGTCCGGGTGCACGAGGTTCGGGAGCTCAAGCGTGGCGGAGCCATCATCCGCACGCCGTCAGCTTCGGAGGCCTCCAAAGTCGCAGCGTCCAGGAAGTTCGCCGAGGTGGGACTCAGCGTGGAGCGGAACCAGGCCGTCAAGCCCCGCCTGACGGTCTTCGACGTGGACACGGCGCTGTCACCGGACGTCTTCATGGAGGAGCTCTACGCCAACAACCTGAAGGATGAGATGACCGTGGCTGACTTCAAGAAGTCGGTGCACTTTGCATCGAAGCCGTGGACCGCTGCTGATGGAGGCACGACGAACGTGACTCTGGAGGTCAGCGAGAAGGCTCTGGCCGCTTTAGACACGGGCCGTGTCTATATAAAGTGGTTCAGCTTCCGCTGCCGGTCCCAGGTCCGGACGTATGCCTGCCATCGCTGCGTAGGCTTCGACCACAAGGTCCAGGAGTGCCGCTTGAAGGTGAGTGTGTGCCGCCAGTGCGGACAAGGGGGCCATGTAGCGGCGAAGTGCACCAATCCGGTGGACTGCCGAAATTGTCGTTTTAAGGGGCTACCGTCGGGGCACAATATGCTCTCGGCGGCCTGCCCAGTGTATAGCGCAGTTTTGGCACGTGTGAATGCAAGACACTAACATGTCTCGGCTCTTGCAAATTAATTGCCAGGGTTCGTACGCTGTTATGTGCGATGTGGGGCAGATGATGTGTGAAAGAGGCTGCGTCGTGGCGCTGTTGCAGGAGCCGTATAACCGCTACGGCGGTGTGCGCGGTTTGCCCGCAAATATGCGGGTATTTCCTGACAGCAGAGGCCGTGCCGCAGTCGTTGTGAATGACCCCGGCATAGAGTGCACTTTAGTGAACTCTACTGACTGGGGTGTATGTGTGGGTTTAGAGGGGATTTTTGGTAGGTTGTATGTCGTAAGTATTTATTGCAAGTTTTCCGAGCCATTAGATCCGTACCTTCAGTACATGAATGCGGTACTACTCCAGGTGAGTAGCAATCCTGTCATTCTTGGCCTTGATGCGAACGCGTCATCCCCCTTATGGTTCAGTAAGATGTCCAGGCTTGGTCCTGGCCATCGGAACTATGACCGGGGTGAGACGCTGGCCGAATGGGTGATCACCCAGGATGTACAGGTTGTTAACAAGCCTAGCGAGTGGTACACATTCAACAGTCCGAACGGAGCGAGTGACATTGATGTTACTCTCGCGAATGAGGCAGCAATGAGAGTGTGTGATTTTCAATGGAATGTGTTGGGGGGTCAAGGTGTGAGTGATCATAATCCGATTGAGATTGTGGTCACCCGCGCCGTGGCCCTGGAACCGAATGAGAGGCTTAATGGGTGGTGCTATCGTGGTGCGAATTGGGCCCTTCATGGGCATTATGTGAGAGAAGCGGCGACGCAAGTCCCGTTTAGCACCTTCTGTGCTATGAATGTGGATGAGCAGGTTGCATGTGTGACAGAGTGGGTTACGAGTGCGAATGATTCCATGTTTGCGAGGCACCGTAAGGTGACTCGTAAACGTGTTAAGTGGTGGACGCGTGAACTGCAAGCCGAGAAGCGGTCTCTCCGGTCTCTGAGGAAGAGATTCCAAAGGGCCAGAAGGACTAATGCGGACGGCGTGGCCCAGCTTAGGGATCAGCTTAGTACTAGGGTTCATGAGTACAAGCATAGGGTTTTGCGAGTGAAAGATGACGAGTGGCGTTCTTTCGTAGATCGAAATAAACACGATCCCTGGGGTCGTGTTTACAAGATTCTGCGGGAGAATGGGAAGGAGGGGTCCAGGGATATTTGTGCCCTACGGGTTGAAGGTCGAGACCTTATAACCTGGAAGGATTGTGTGGAATGTCTTTTGTCCGAATTCTTTCCTAGGGAGGATCGGCAGCATTCAGTGCCTGATGCAGTGGGTGATGCTGATCCCCTCCTGATGAGCGAGCTTCAGTGGGCTTTCACTAAGCTTCGCTCTGGGAAAGCGCCTGGTCTGGATGGGTTCACGGGGGAAATTTGTAAAAGTGTCTGGAAGTCCATTCCAGATCACTTGTACGAATTATACTCCAAGTGTGTGAGTGAGGGGGCCTTTCCGAGTGCATGGAAGTGCACGAGGGTGAGTGTGCTCCTAAAGTCACTCGATAGGGACCGGAGCAATCCGCGTTCCTTTCGGGGCATCAGTCTCGTTCCAGTTCTTGCAAAAGTTCTGGAGAGAGTGCTGGTGGAACGGCTGCAGGAGAGTGTGGGGAGCCAGATGTCTGATAGGCAGTTTGGCTTCCGTGAAGGGAGGTGTGCGGAGGACGCTTGGAGGAGCGTTAAGGACTCTGTGAGATCCAGCAACTCCAAGTACGTCCTCGGTGTGTTTGTGGATTTTAAGGGGGCTTTCGATTACCTAAGTTGGGCTAGTGTGATTCAGAGGTTGAACGAGTGTGGGTGCCGGGACGTAGCTCTTTGGAAGAGCTATTTCTCGGGACGAAATGCATGTGTGGTGGGAGTGAATGAGGTTGTTTGGAAGGATGTGGCTCGTGGTTGCCCACAGGGCTCCATCTGTGGTCCATTTATATGGAACCTCATGATGGATCCCCTGCTGTGGCAGCTCGAGCAAGCGTGGCAGTGTTGTGCGTATGCGGACGACTTGCTCATCTTGGTTGAGGGCCAGTCGCGTTCGATGATTGAGGCAAGCGCTTCAGAGTGCTTGCGCATTGTTGGCCAGTGGGGCGACAGTGTGGGTGTCAGCTTGGCAAGGGATAAGACTGTGACAATGCTGCTGAAAGGCAGCTTGTCCAGGTCCCCCGTTGTCAGGCTCGACGGCTCCAGCATAAGGTATGCGAAACAGGTGAAGTACCTGGGCGTGACCGTTGGAGAACGGTTGCGCTTCGCACCACACCTTGCCAATCTGAAGGACCGATTGGTCGGTACGGTTGGACGATTGCGCCGAGTTTTGAGAAGTGAATGGGGCCTCAGCAGAAAAGCTGCTCGCACCATATATGGTGGTCTTTTTGTTGCTTGTGCAGCAAGCGGATCACCTTCGTGGTACGATGCAGTCTTGGACGTTAGGGGCAGAATGAAAATTTTAAGTGTGCAAAGGTTGATTTTGTTGGGGTGTATGCCTGTGTGTCGCACTGTCTCTACGGAGGCATTGCAAGTTTTGTTTGGAGCAGTTCCCCTTGACTTGGAGATACGGCGTAGAGCCGTAAGCTACAAGCTCAAGAAGGGGCTGCCATTGCTGCAGGATGAATGGCTGTTTCGTGAAATGTCGGGAGGGAACGTGGAGAGTTTAGGGCCAAGTGAATGGAAGTCTATGTTGCGTGAATGTGTCCTGTCGGACTGGCAAGCCCGATGGGATAATAGTGAGAATGGGCGGGCTACTTACGAGTTCATTCCAGATGTCTCGTTTGTTGTCGATCGACCGGACTTTGGTTTTAACCTTAGTGCCGGGTTCCTTTTGACTGGCCATGGGTCGCTGAATGCATTCTTGCATAGGCGGAACTTGGCGGGCAGTCCGGAATGCCGGTGTGGCTCTCGGCAGGAGACCTGGAAACATGTTCTCTGTGAGTGTCCGTTGTATGATGATCTTCGTGATCTGGGCGGGTTGGGTGTGGTTCAGGCTGGGGGGGACTTTGACTTTAGTCAAGTGCTCTCCACGAGCGACAGGATTAGTAGATTGAATGTGTTTGCGAGAGCCGTATTCAGTCGTCGACGAATGCGTTGATTTGTAGATGCCGGGATGTGTTAGGGGTGAATGGTGCGTGAATCAGGATCGAGTGAATAGGTGTGTGCAAAGTTCGCCGGGTTTTCGCCCGCCGCCGGGGTTACCAGTCCCCGAGCTTCATGGTAGCCAAACTGGGAGTGCTTCGTTGAGTTGCACGAACCTGACCAGAGGATTTTTCTGGTACCACGGGTGATGAGGATTCACGGAGATGGTGCTCCAAATCCGCCTTGTCACAAGCCCTTAGGGGTTGTTGGGAACATAGCTGGCCGTCTTCGAGCGGTCTGGTCACTGACCAGCAGCGATTGCCGCGGTTTGCGGAAGAGGAAGGAATAGTCCTCGCCTCCGAACAGTGAGAAAGCCATGTCCATGAACATGGTGGATAAAACTGTACCACCTTATGATTTGGCTTCGGCCACTTCATAATCTATTCCCAGCAGCTATGTACTATCCAGGGCCACCGACCCGTGACTGTTCTGGAGTCAAAATCGGTAGTGTCCTTGTTGGCACGGCGCCTGACCGGAGGCTGTGATAATTTCTGGTACCACGGGTGCCAGGAGCCCACGGAACTTGTTCCGTCCTGGCTATGGTGAGGCCCCCTAGGGAGCTACGTGGTGGTTGTGGTTTAACACCCGAATGCGGGTAGAGCCTCTGGCTCGACGTGGAGTTGCGTTATACAACCGGGTGCCGTGATCCCAAAGATCGGAAGAGGTTTAGATAGGCCTCCATCCTTAACCGAGGATTAAGTCATGACCGAACAGATTGACTTACATTCGGTATCCGGCGGAACATGGTTCCAAAGGGGCGCTGATTGACGCATTGTTTCATATCCCACGCCCGAGGGGGCCGTGAGATTAAGCCAACATGGCAGGTGCTCACGTTAAACATATCAGACTTTCA
