# Supplementary material for: Origin of nascent lineages and the mechanisms used to prime second-strand DNA synthesis in the R1 and R2 retrotransposons of Drosophila
Source: Genome Biol. 2009 May 5;10(5):R49. doi: 10.1186/gb-2009-10-5-r49 (PMC2718515; doi:10.1186/gb-2009-10-5-r49)
Supplement: Additional data file 11 — Drosophila erecta R1 complete consensus sequence. [file gb-2009-10-5-r49-S11.txt]

Drosophila erecta R1 complete consensus sequence

length 5381 bp

1..401 = 5' UTR
402..1757 = ORF1
1751..4897 = ORF2
4898..5381 = 5' UTR

CGGACGTGTTTTCCTCGAGCTCCCATTGCTACGGTCATTGTTGAGTAAATCCGCGGATTTATACGTTGAAAAACGGAGTAAAGTGTGTGTGAAGGTGTCGCGAACAAAAGTTGAAAATTTGTGAGCGAAAGAACATCGCGTGTTGTGGAAATAAACGATTTTCAATTGGAAATTTTCCACGAGGGCCACGTGTTGAGTGAGAGCGCTCTCTGCGAGAGAGGCGTTAGCCCTTTTCGTGTGGGATTCTCTCAGCGCCAGCTGATCGGTTGTGAACTTTGCTAAGGTGTGTGCATTGGATAATTTTAGTGTTGCCATACCGAGCAATTGGTGGCGCCACTGTGAATAGGTGGAGCCAGTGTGCCATAGCAACCAGCCTCTGTCAGCAAGCTAAAGTTGCTTGACTTGGTAAAAGGAGGAGCCACTTCCATTGGGTAAGTCCGATGGAAAGCGATAGCACTGCGAGCGCCATGAGCGCCAGCAGTGCGTCGAAGAAGTCTACGCGTCGCAGGCGTAAAAGCGTACTGGCTTCAAAGAGCTCGGTGCCAACGCAGGCGAAGCTGGTTGCCGTGGCGGCGAATGGAGTTCCTGAACCCGTAGGCGTGTTAGACGAGGAGTTTTCGTCGATGGATGCCCCCGTCGCTGCTGTTGCCCCCGCTGCCGCCCCCGCCGTTGCCCCCGCTGTCGCCCCCACTGTCGCCCCCGCTGTCGCCCGCGCTGTTGCCACCGCCACAGCTGCCACCGCTGCCGCTCGTGCTGGGCAAGCAGCCATGATGGCAGAGCTGTCGGCCACTCAGCGTATGGTGCGCAGCAGTTTTCGCAGCCTAGGAGGGGTGAACACGGACGAGCTCACCTTGGCTATCAGCCGTTACGACGAGCTGGTTATGGCGTTGATGCTCAGGTGTGGAGAGCTGGAGACGCGGCTGGCTATGCCACCGCCACCGACCCCGTCGATGACTACGGCGGCCAACCCTCCTCAGATGCTTCAGGCAGCACCCATTGATGCCCCGCGGACTGCAAAGGTTCGCGAGACATGGTCAGCGGTCGTGAAGTGCGACGACCCAGCGCTATCGGGGAAGGCGATAGCTGAGAAGGTGCGAAATATGGTTGCACCCTCCCTCGGAGTCAGGGTTCACGAGGTGCGTGAACTCCGGAGAGGCGATGGAGCAATTATCCGCACACCCTCAGTCGGAGAGCTGCAGAAGGTGGTGTCATCGAAGAGATTCGCCGAAGTGGGACTAAATGTTACGAGGAATGCTGCTGAGAAGCCGAAGGTAGTCGTTTACGACGTGGACACGGCCATCAGCCCGGAGGAATTCATGACGGAACTGCGGGAAAACAACTTCGATGACACGATGACGGCATCGCAATTTAAGAAGTCGGTGCACCTGTTGACTAAGGCGTGGTCGGTGACTGACGGCGCCACTGTCAATGTGACGCTGGAAGTCGATGATGGAGCGATGGCGAAGCTTGATGTGGGTCGGGTGTACATCAAGTGGTTCTCGTTCCGATGCCGATCGCAGGTCCGCACCTATGCCTGTCACAGATGCGTGGGCTTCGACCACAAGATCAGCGAGTGCCGTCAGAAGGACAACGTCTGCCGCCAGTGCGGGCAGCAGGGCCACAACGCGGCAAGGTGCCAGAACCCGGTGGACTGCCGAAATTGCCGGCATAGAGGGCGACCCTCGGGACATCATATGCTCTCGAGCGCTTGCCCAATATATGGCGCGGTGCTAGCGAGGGTGCAAGCTAGACATTAATGTTTAGCTTCATCCAAGCGAACTGTGGCCGAGGGCGAGCTGCGACCATAGAGCTTGGTGTCCGACTCAGGAGTTCAAGCTCAATGTTCGCACTGGTGCAGGAGCCGTACCTCAGCAGCGACGGGATGGATGTGCTGCCTCAAGGAATGAGGATTTACACTGACCGGCGAGGGAAGGCAGCCATCCTAGTAGATCAGCAGGATGCCATCTGTATGCCAGTGGAGACCCTCACCACAGAGTATGGCGTATGTCTGGTAGTAAAAGGGAGTTTTGGCTCAATCTTCCTTTGTTCAGCATACTGCCAATTCGATGCACCTTTGGAACCGTACCTTCGGTACATGGATGCGATCCTGCTACAGGCTAGCAGAACCCCCGCAATCCTGGGCCTCGACGCGAATGCAGTGTCCCCCATGTGGTTTGCCAAACTCTCTCGGCATGCCGAGGGGCAAGCTAACTACAGTCGGGGTGAGCTGCTGTCTGAGTGGATGCTGGAGGCAAGAGCCGCCGCCCTAAACCAGCCAACAGAGGTGTACACGTTCGATAACTACAGAGCTCGTAGTGATATCGAAGTGACAATCGTCAACGAGGCAGCATCTATGTGGGCCACATATGAGTGGAGAGTGGACGAGTGGGAGTTGAGTGACCAGAACATCATTACTGTTGTGGCCGAAACAACCTCCACGAGCGCAGTTGAGAGCATAGCTCCTGTGCCGTCCTGGAACCTCTCCAATGCACGTTGGCGATTGTTCGAGGAGGAGATGGTGAGTAGAACAGCCGAACTTCCGGGAAGCTTCTCTGAGTCGCCGTTGGACCAGCAGGTTTCCACCCTGCGCAGTATAGTGCATGATGTGTGCGATATTGCGTTGGGTAGAAAATCGCCTAGATCGCCCAGCAGGAGAGCACGTTGGTGGACTGCCGACCTGAGCGCTGCGAGGCGCGAAGTTCGGAGACTTCGTCGCCGACTCCAGGATGCACGGCATCGTGATGACGATGTTGCTGCAGAGCCTTTAGTAGTCGAGCTGAGACGGACCTCAGCCAACTACAAAAGGCTCATTGGGAGGGCGAAAATGGACGATTGGAAACGCTTCGTGGGAGATCATGCCGATGATCCATGGGGGCGCGTCTACAAATTTTGCCGAGGTCGAAGAAAGTGCACGGAGATTGGGTGCCTCCGCGTGAATGGCGAGCTGATCACTGATTGGGGTGATTGTGCACGAGTGCTCCTTCGCAACTTTTTCCCAGTTGCGGAGTCCGAAGCACCGACTGCCATCGTGGAGGAAGACCCACCGGCCCTTGAAACACTCGAGATTGATGTCTGTGTTGGCCGACTGAAGAGCAGGCGTTCGCCTGGCTTGGACGGCATCAATGGCACTATTTGTAAGGCAGTCTGGCGCGCCGTACCTCAGCACCTGGCAGCGTTGTACTCCCGTTGCATCCGATCGGGATACTTTCCCAGCGAGTGGAAGTGCCCACGAGTAGTGGCGCTACTCAAGGGACCCGAGAAGGACAAGTGTGAGCCCTCCTCATATAGGGGAATTTGCTTACTGCCAGTTTTTGGCAAGGTGCTTGAGGCAATCATGGTGAATCGTGTAAGAGAAGTTCTTCCGGAAGGCTGCAGATGGCAGTTCGGTTTTCGCCAAGGACGTTGTGTGGAGGATGCTTGGAGACACGTGAAGAGCAGTGTTGACGCCAGTCCAGCGCAATACGTGCTCGGCACATTCGTGGACTTCAAAGGAGCATTTGACAACGTCGAATGGAGTGCTGTACTGCGCCGACTAGCCGACTTGGGATGCCGGGAAATAAGCTTGTGGCAGAGCTTTTTTGCCGGCCGAAGAGCAGTAATCCGAAGCAGTTCCGGTGCAGTGAATGTGCCGGTAACTAGAGGTTGCCCGCAGGGGTCAATCAGCGGCCCATTTATTTGGGACATGCTGATGGATGTACTGCTTCAGCGCCTCGAGCCGTATTGCCTGCTAAGTGCATACGCGGATGACCTGCTTCTTCTCATCGAGGGAAATTCCCGAGCCGTGCTAGAGGAAAAAGGAGCGCAACTGATGTCCATCGTTGAAACGTGGGGAGCGGAAATAGGCGTTGACGTTTCGACCAGCAAGACGGTAATAATGCAGCTCAAAGGTGCCTTGAGACGTGCGCCCACGGTAAGATTCGCTGGAGCGAACCTGCCGTATGTGCGTAGCTATCGGTACCTTGGCATCACGGTCAGTGAAGGAATGAAATTCCTCACGCATATAGCTTCGCTTCGCCAGCGGATGACCGGAGTCGTTGGAGCATTGGCGCGTGTGCTACGAGTCGACTGGGGCTTCAGTCCTCGAGCCAGGCGGACCATATATGCGGGACTCATGGCACCTTGTGTGCTGTTTGGTGCCTCGGTATGGTATGACACCGCCGCACAGGTAGCTGCCAGGAGGCGACTGTCCTCCTGCCATAGACTGATCCTGCTTGGATGTCTATCGGTATGCCGAACAGTGTCCACCGCGGCACTGCAGGTTCTTGCTGGAGCCCCCCCGCTTGACTTGGCCGCTAAGAAATTAGCGGTCAAATACAAGCTGAAGCGTGGATACCCGCTGGAGGAGAACGACTGGCTCTATGGCGAGGACATTGCGCGTCTAAGCCGTGAGCAAAAAGAGATTCGCCTAGAGGAATGCTTGCTATTAAGTTGGCAAAGCAGATGGGATGACGACAGCGAACCAGGATGGGTGACGCACAGGTTCATCCCGGACGTCACCCTTGTCTATCGGGATCCAAATTTTGGTTTCTCGATGATGGCGTCTTTCTTGCTCACTGGGCACGGGACGTTCAACGCATTTCTGCATGGGAGAGCCCTCAGCGATACTACTGCTTGCGCATGTGGTGATCCATACGAGGATTGGGTGCACGTGTTGTGCGCCTGCCCCCTATATGCAGATTTAGGGGGGGAGACCTCGATGGACTTGGAGTGCAGCGCGTTGGCGAGGACTGGACATTTGAAAGAATCCTGGAGGATCGGGAGAGAACCCAACGGCTGGCTGTGTTCGCTGAGTTGGTGTTCCGCAGAAGAAGGGGCACATAGCCTGACGCATCGCCGTGTGGTTAGCGGGCGAGAATACTGCCACAGCTTGCCGCAGCTTGTCGTAGGAGGCGACTAATGCGGCAATAGGTCACTCCGCCCGTGCTTGTCGGAGCCAAAGAGTGAGGCCGACCGAGCCTCTAATTTTCGGTACCACGGGTTGAGCAGTTCCAAGACTGCTCATTGAGGTTGGCCCCCTTGTGGGAGTATCGTGGTGGCTGTGGTTGGTACCCATATCGCGGGTAGAGCCTTCATGCTCGACGTTTGAGTAACGGCGCGGGTTGCGCAACACTCGGGTGCTGTGACCCATAGAACAGTAGAGATTTTAGGTAGATCTCGCTCCTCAGCAAGGGGGAGTGCTTGCCCGGCAAGCAAGCACTCGAATTGCTACCGGGGTGGTCGCTATGTACATAGCTATAGCTTCCAGACCGGGACGTTTTGTTCAGCGTATTGGACACATGCATCATATGCTCACTTGTGGGTGTATAGGGTGCCGTGGTTGTAATCCCTTCAATGTGGAACACGCCACGTAAAACAAGTTCGGAGGGATCCGATTCATACAC
