# Supplementary material for: Origin of nascent lineages and the mechanisms used to prime second-strand DNA synthesis in the R1 and R2 retrotransposons of Drosophila
Source: Genome Biol. 2009 May 5;10(5):R49. doi: 10.1186/gb-2009-10-5-r49 (PMC2718515; doi:10.1186/gb-2009-10-5-r49)
Supplement: Additional data file 12 — Drosophila grimshawi R1 complete consensus sequence. [file gb-2009-10-5-r49-S12.txt]

Drosophila grimshawi R1 subfamily-1 complete consensus sequence

length 5561 bp

1..186 = 5' UTR
187..1647 = ORF1
1589..4717 = ORF2
4718..5561 = 3' UTR

CAGTACGAGTTCAGACTTGGGAACGAACGGACGTGTCTTTGCTGTCGCGGTTAAACAGAGATAACGGTACAACAAGTAACGGGATCTTGTTTACTTTCCAGCGCGTTTACAGTTGCGCTGTTCTACATCTGCTTTCGCATTTGCGTTCGCTGTGCGAAAACTGTACATTTTTTCGTGTGCGTGTAAATCCCTTATCGGTACTTACGTGTGTGTGCGTTGAAAAAATCTATTTATAGATTGTCACGTGTTGTGATGCCGCCACGTAAGAAGCGTTCGGCGGAGCTTGAAGCGGGGGGGGCGCAGATGGTGTCGTCAGATGACGACACGTCGCAGTCCTCTGATGCAGCGAGCTTAGCTGAGGTAAGGAGGAGGGGTGTGCTGAGTAAGCAACAGTTGAGGAAGGCAGCTTCCGAGACGGCTGTAGACTCAGCAGGTAAGAATGTCGAAAGGCGGCGCGCGGAGGGTAATCTGGTGGTTACCCTCAGAGTGCCGAGAGAGAAAGGCGAGGTGTGCAATTCGGGCACGCCTAGTGTGAGTGCTGGTGTTCCCGCTGTGGAGGAGCCCATTGCTGCGTGTTCGGCGAGCAATGCGTTACCGTTGAGGCAGAGGGGAACGCCAATAGAAAAAATGAAAGCGATAAGCAAAGAACTGGTAGAGTGTGCACTCGCTGAGTGTATGACGGGTTCACTGGTCGGTAGCATGTTAGGCTACGCGACGCAGTACGAGGAATTGCTGTTTTCGCTTATAGCGGAAAATGAGCGCCTCAAGGGGCGTTTGGAGGCTGTTCGCTTTAATGCGACCAATGAGCATGCTGGGCATGTGACAGCTGGCCAAACGCGAGTTCCGCCCGCAGCCGTGCACCGGGGGGGTCCCATGTCGACAATGTCGTCTGCCCCGGAGATGCCTCCACCAGTCGAGACCTGGTCCTTGGTTGTGCGCAGCAAAACTGCTGGTAAGACCGCCAAGGAGGTGGTGGATAAGGTAGTGAAGGAGGTAGGGCCTACCTTAGGTGTGCGCGTCCATGAGGTGAAACCTCTGCGGGATGGCGGAGCGATCATTCGCACACCATCTGTTGCCGAGCGGAGGAAGATTGCGGGGAACGCAAAATTCAGCGAAGTTGGTCTGGAAGTGAGTGTGAAAGAGAGACTGGGGCCGAAAGTGGTCGTGCAGGGCGTTCACGCTGTAATCTCGCCTGACGAGTTCATGGCTGAGCTATACGAGCTGAACCTCAAGGACAAGATGTCCAAAGAGGCCTTCACTAAAGGTGTCCGCATTGCGAGTAAGCCTTGGTCGCAAGAGGGTAGCGCAGCAGTGAATGTTGTTCTCGAGGGTGCTGGCCTGGCCATGCAAACCCTCTTGGATGTCGGACGCTGCTACGTGAAATGGTTCTCATTTCGTGTGAGGAACTTTGACCCGGTAGTGGGTTGCTATCGCTGCCTTGGCTTCGACCATAAGGTAGCGGAATGCCGGCTCAAGCAGGACGTCTGTCGTCGCTGCGGCCAAATGGGTCACCGCGTGGCTCAGTGCAGCAATGCACTGAACTGTCGCAACTGCGCATTCAAGGGTAGGCCGTCTGAGCATCTCATGATGTCTCCAGCTTGCCCTGTGTACAGTGCAATTGTGGCGCGGGCGAGTGCTAGACATTAATATGTCTAGCAGACTTCTTCAGTTGAACTGTCAGAAGTCATATGCAGTCATGTGCGATGTGGGTGGCATGATTGTGAGAAGAGGCAGCGTAGTTGCCCTGCTGCAGGAACCCTACGTGACAAATGGTTGCGTAAGGGGATTGCCCGCGGGAATGCGAGTATTTCCTGACAGCAGGGCCAACTCTGCTGTCGTTGTGAATGATGTCAGTATCGAATGCACTGTTGTGAATTCGACTGACTGGGGTGTGTGTGTGAGCCTTAGTGGCAATTTTGGTAGATTGTTCGTAGCAAGCGTATACTGTAAGTTCGGGGATCCCCTCGAACCGTATATCGCGTATATGGATGAGGTGCTACTACTGGCTAGTAGCGTTCCGTTCATCCTTGGTATTGACGCGAATGCACCGTCCCCTTTGTGGTTCAGTAAGATATCTAGATCTGCTAGGTATCTGAACCGCTCTAGGGGTGAGGTGCTGGCCGAGTGGGCTGTGTCCCAGGATGTCCGGGTCGTTAACGAACCCAGCGAGTGGTACACGTTTGCGGGCCCGATGGGCCAGAGTGACATTGATGTCACTCTTGCGAATGTGGCAGCAACGAGTGTGTTTGGTTTTCAATGGAGTGTACTGGGTGGACACGGTGTGAGTGACCACAATCCGATTGAGATTGTCATCACTCACACTTCCACCACGCGTGAAAGTGATGGGGGTAACCGCTGGCGCACTTGTGGTGCGAATTGGCCCCTTCATGGGATTTTTGTGAGTGAAGCGGCAACGCAAGTTCCGCTTAGCACTTTTAGTGCAATGAATGTTGACGAGCAGGTCGTATGTGTGAATAGGTGGGTGACTTGTGCGAATGATCGCTTGTTTGAGAGGCACCGAAAGGTCAACCTCAAACGAGTGAAGTGGTGGTCGCATGAGTTGAGCGTTAAGCGTCGGTCAGTGCGGTCCCTAAGGAAGCGATTCCAAAGGGCCAGATCTGCCAATGCCGAGAACGCTGGCCAACTTAGGTTAGCTTACAGCCAGTGTATGAATGAGTACAAGCAAATGCTTGTAAGAGTGAAAGAGGATGAATGGCGTTCCTTTTTGGAGCGCAATAAGGACGACCCCTGGGGTCGTGCTTATAAAGTTGTGAGAGGTAGGCGTAGGGAAGCGGATGTAAGTGGCCTCCGTGTCGGTGACGTTCAGTTAACGGCATGGAGTGACTGCATGAATGTCTTATTGAATGAGTTCTTCCCTAGAGCGGATCATCAGAACTTGCCACCGAGTGTGGTTGGTGATGTTGACCCGCTCCTGGATAGTGAATTGGAGGTGGCTTTCTCGATGTTAAAGTCGAGGAAATCACCTGGTATGGATGGTTTTACTGGGGAAATGTGTAAGAGTGTCTGGAAGTCAATTCCAGACTATATGAATGTAATGTATGGAAAGTGTATGAATGAGGGATATTTCCCCAATGAGTGGAAGTGTGCAAGGGTGATTGTGCTTTTGAAGTCGCCCGATAGGGTCAGGAGCAATCCTCGTTCCTTTCGGGGCATCAGTCTCCTACCAGTGCTGGGTAAAGTGCTGGAAAGAGTCATGGTAGAAAGGCTCCAAGAGAGAGTGAGTAGCCAAATGTCAGATCGGCAATTTGGTTTTAGGAAGGGCAGATGTGTGGAAGATGCGTGGAGATTTGTAAGTGACTCCGTTGAGTCCAGCAACTCCAGGCATATTCTAGGCATCTTTGTTGATTTTAAAGGGGCGTTTGACCACCTGAGTTGGCCGAGTGTGTTGGAGAGGTTGAGCGAATGTGGCTGCCGGGAATTGGCTATTTGGGAGAGCTATTTCTCTGGCAGACGTGCGTGTGCTGTAGGTCGGCATGAAAGTGTTAGCCTGAATGTGGTTCGTGGCTGCCCACAGGGATCCATCTGTGGTCCATTTATATGGAACCTCATGATGGATACCTTGCTATGGCAGCTCGAGCGTGTATGCAAGTGCTGTGCGTATGCGGACGACCTGCTCATTCTGGTTGAGGGGCAATCGCGAGCGGATGTAGAGGCAAGTGCGGCAACGTACTTGCGAGTTGTGTATGAGTGGGGTCTCAGAGTTGGCGTCAGTCTGGCAATGGACAAGACCGTGACAATGCTGCTTAAGGGCAGATTGTCGCGTAGTCGACCTCCATTGGTTAGGCTAAATGGCGTCAGCCTGAGGCATGTGTCGGAGGTGAAATACCTCGGCATTGTGTTTGGCGAGAGGATGTGCTTCACTCCTCATATCGCATATGTGAAAGGGCGATTGCTTAGTTTGGTTGGACAAGTGCGTCGGATTTTGAGAAGTGACTGGGGCCTCAGCAGATCTGCTGCTCGCACCGTATATGATGGTCTATTTGTTGCCTGTGCAACTTATGGATCGTCGGTATGGTGTAAGGCAGTCTTGACTGTTGTAGGCAGAAAGAATGTGCTGGCTTGCCAGCGTGTGATGTTGTTAGGGTGTCTGCCTGTATGCCGCACTGTCTCCACGGAGGCAATGCAGGTATTGTTAGGAGTAGCCCCTCTGGACTTGGAGATCAGGCGTCGAAGCCTGAGCTATAGGATCAAGAGGCGGTTGCCGTTGCTGCAGAATGAATGGTTAGCGGATAGGGATGTGGAGAGTTTAGGGCTTAGTGAGTGCAAGAAATTGCTAAATGAGTGTGTTCTGTCTGACTGGCAGGTCAGATGGGATACTAGCGAGAATGGGAGGGTCACTCATAGGTTTATTCGGGAGGTCACATTTGCTGTTGACCGTCCAGACTTCAGGCTTCACCTGAGTTTTGGATTTTTGTTGACGGGCCACGGGTCGCTGAATGCATTCTTGCATTCAAGACGACTCTGTGATAGCCCGGAATGCCCTTGTGGCTGGGTGGGAGAGACATGGGAACATGTCCTCTGTGAGTGCCCTTTGTATGCAGATCTGCGAGATCTAAGTGTGCTTGGGATAACGCGGGGTATTAGTGGGTATGACGTAAGTCAAGTGCTCTCCACTTGTGAAGGGGTAAGGAGAATGAGTGAGTTTGCACGGGCTGCATTTGCCAGACGACGTCTCATACGTGGAGAAGTTGGGTGAATGTTGAATGTCTGTTGGGGGTATGAATGTGGGGGTGTGTGAATGGATTGCTGAGTTGCGTTCGGGGGTCACCAGTCCCGGCTTTATGGAGCAAAACTGGAAGTATCCTTGTGGTACGAGTTCTGACCGGAGGACTGATCCGGTACCACGGGCGTTGGGGTGTTCAGGGGCGGTCTCGACCCTCGGCTCTCAGCGCTGTTGTTGGGGATATCAGCTGGCCGCCTAGCGGTCTGAATTCGTTCAGTTATTAATGCCGCTGTTTGCGGAAGAGGAAGGAATAGGCCTCGCTCCCCACAGTGAGAAAACCATGTCCATAAAGCATGGCGTATACTGTTCCATCTGCGATTTGGTGTTTACATCAATTCGCATTCTATTCCGTACAGTGATATCTTTCCTTCTTTTTGGGTCACCAACCCGTAACTGTTTGGAGTTTAAATTGGGAGTACCCTATGGGTACGAGGCTTGACCGGAGGCTTGTTTCCGGTACCACGGGTAATCAGGAGCCCGCGGAACCTTGTTTCCGTCCTGGTTTTTGGTTGCGGCCCTTCGGGGAGTTTCGTGGTGGCTGTGGTTTGACACCCAAATGCGGGTAGAGCAATTGACTCGGCGTGTTGTTGCGCTATACAACAGGGTGCCGTGACCCATAGATCGGAAGTCGTTTTAGGTAGGCGGCCCTCCAAACCAAGGTGGAAGTTCACGACCAAACAGTAGTGACTTCAAATTGGTACCTGCGGAATATTAGTTCCAATGGGGCGGTAATTGACGCTTAAATTAATTCCTGTGCTTAGCACCGTGAGATTAAGCCATCCCGGCAGGTGCTCACGTTAAACCAATTGACTTTAAT
