# Supplementary material for: Origin of nascent lineages and the mechanisms used to prime second-strand DNA synthesis in the R1 and R2 retrotransposons of Drosophila
Source: Genome Biol. 2009 May 5;10(5):R49. doi: 10.1186/gb-2009-10-5-r49 (PMC2718515; doi:10.1186/gb-2009-10-5-r49)
Supplement: Additional data file 17 — Drosophila sechellia R1 complete consensus sequence. [file gb-2009-10-5-r49-S17.txt]

Drosophila sechellia R1 complete consensus sequence

length 5417 bp

1..356 = 5' UTR
357..1793 = ORF1
1787..4852 = ORF2
4853..5417 = 3' UTR

CGGACGTGTTTTCGTTGCGCTCGTGTACAGATTGCGAAGAACTTGGTTTTCCGTGTTTGGAAAGTAATAAAATCGGTGAATTAGTGCTCCGCGAAAGTCGTGTGCTAATTTTCGTGTGTTATAAACAAGCGGTTTGGAAGTAATTAACAATTAATTGTTGGGAATTTTCCACTTAGCACGTGCTGAAGGCGAACTTACGAGTAAGTTTTTCGAGTAAGCTTTTTGATCAGCTGTCACAAAGCTTATTGGTGGGAGTCACTGCTAAGGTTTGTGTCTAGGGAGAGTTTTAGTGCTACCAGACTCTACCGATAGGTGGAGCTCGAGTTCCAGAGCAACTACCTTTTGTCAGCGAGTAAACGAGCATACGGTTGCTGGCGTCGACGGTAGGTGGAGCCACCATCGTATTTATGCCGATGGAGAGCGACAGCAGCGCGAGTGCCTTGAGCGGAAGTAGTGCCTCGATGAAGTCCAGACGAGGCAGGCGCAGAAGCCATCTGGCATCTAAGAGCTCGGCGCCAACGCAGGCGAAATTGGTTGCCCTGGCATCGAATGGAGTGCCAGAACCCGTTGGGGTACTGGAGGAGCCGTTTTCGTCGCTGGAGGACGCCCGGGCGGCTACGGAGAACGCTGCCATTGATGCTGCCCCCCCCCACGCTGCTGCCACCGCTGCTGATCCTACTGCTGCCCCTGCTGCCGACCACACTGCTGCCTCCGCCGTTTTCACTGCTGCTAAAATTGTTGCCACCACTGCCACTGCCGCCACCGCTGCCGCCCGTGCTGGGCAAGCAGCCATGATGGCAGAGCTGTCGGCCACACAGCGCATGGTGAGAAGCAGCTTCCGCAGACTAGGAGAAGTGGACACGGAAGAGCTCTCATATGCTATCAGCCGCTACGATGAGCTGGTGTTGGCGCTAATGCTCCGGTGCGGAGAGCTGGAGACGCGGCTTGCTATGCCGCCACCGCCGCCGCCGTCGTTGAATCTGTTGAAAAATACGGCCGCCAATGCTCCCCAGATGCAGCAGGTTGCACCCATCGCTGCCCCGCGGACTACCAAGGTCCGCGAGACGTGGTCAGCGGTGGTGAAGTGCGACGACCCTGCGCTATCGGGGAAAGACATAGCGGAAAAGGTGCGAACGATGGTTGCACCCTCTCTCGGAGTCAGAGTACACGAGGTCCGTGAGCTCCGTCGAGGTGGTGGTGCGATCATTCGCACTCCTTCGGTGGGAGAGCTGCAGAAGGTGGTCGCTTCAAAAAGATTCGCCGAGGTTGGCCTAAATGTGGCACGGAATGCGGCCGAGAAGCCGAAGGTCGTCGTATATGACGTCGACACAGCTATCGGCCCTGAGGAGTTTATGAAGGAGCTCCACGAAAACAACTTCGACAGCGAAATGAATCTGGCCCAGTTTAAGAAGTCAGTGCACCTGGTGACCAAGGCGTGGTCGGTAGCTGACGGCGCCACAGTAAATGTGACGCTGGAGGTTGACGACCGGGCGATGGCGAAGCTTGATGTAGGTCGTGTCTACATCAAGTGGTTCTCATTCCGATGCCGGTCACAGGTCCGCACATACGCCTGCCACAGATGTGTGGGTTTCGACCACAAGGTCAGCGAATGCCGGCAGAAGGATAGTGTCTGTCGCCAGTGCGGGCAACAAGGCCACACTGCGGCAAAGTGCCAAAACCCGGTGGACTGCCGGAACTGCCGCCACAGAGGGCAACCCTCGGGGCATTACATGCTCTCGAGCGTTTGCCCGATATACGGGGCGTTGCTGGCGAGGGTGCAAGCTAGACACTAATGTTTAGCTTCATCCAAGCGAACTGTGGCCGAGGCCGAGCTGCGACCATCGAGCTCGGAGTCCGACTCAGGAGATCGGAGTCTATGTTCGCGCTGGTGCAGGAGCCGTATCTCGGCGGGGACGGAATGGATGTGCTGCCTGAAGGAATGAGAATTTTCATCGATCGGCGAGGGAAGGCAGCCATCCTAGTGGATCACCAGGAAGCCATCTGTATGCCAGTGGAGACCCTCACCACAGATTATGGCGTATGTCTGGTCGTGAAAGGGAGTTTTGGCTCAATCTTCCTTTGCGCCGCATACTGCCAGTATGATGCACCTCTGGAACCGTACATCCGGTACATGGATGCGGTCCTGCTGCAGGCCAGCAGAACCCCCGCAATCCTGGGCCTCGACGCGAATGCAGTGTCCCCCATGTGGCTTAGCAAACTCTCTCGTCATGCCGAGGGGCAAGCTAACTACAGACGGGGTGAGCTGCTGTCAGAGTGGATGCTGGAGGCAAGAGTCGCCGCCCTAAACCAGTCAACAGAGGTGTACACGTTCGATAATTACAGAGCTACAAGCGATATCGACGTGACAATCGTCAATGAGGCAGCATCTATGTGGGCCACATATGAGTGGAGAGTGGACGAGTGGGAATTGAGTGACCACAACATCATTACTGTTGTGGCCGAACCAACTACCGCGCGCGCAGTTGAGAGCATAGCTCCTGTGCCGTCCTGGAACTTCTCCAATGCACGTTGGCGATTGTTCAAGGAGGAAATGGTGAGTAGAGCAGCCGAACTTCCGGAAAACTTCTCAGAGTCGCCGTTGGACCAGCAAGTTTCGACCCTGCGCAGTATAGTACATAATGTATGTGATATTGCGCTGGGAAGAAAGTCCATCCGATTGCCCAACAGGAGAGCACGTTGGTGGACTGCCGACCTCTGTGATGCAAGGCGCGAAGTCCGGAGACTTCGTCGCCTACTTCAAAATGGAAGGCGTCATGATGATGATGCCGCAATAGAGCGTGTATTGGTCGACCTGAGGCGGGCCTCAGCCAACTACAAGAAGCTCATTTGGAGGGCGAAAATGGATGAGTGGAAACGCTTCGTGGGAGATCATGCCGACGACCCATGGGGGCGCGTCTATAAGATTTGCCGAGGCCGCAGGAAGTGCACGGAGATTGGGTGCCTCCGCGTGAATGGCGAGATGATCACCGATTGGGGTGACTGTGCACGAGTGCTCCTCCGCAATTTCTTCCCAGTTGCGGAGTCCGAAGCACCGACTGCCATCGCGGAGGAAGTCCCACCGGCCCTCGAAGTATTCGAGGTTGATGCATGTGTTGCCCGGTTGAAGAGCAGGCGCTCTCCCGGCTTGGACGGCATTAATGGCACTATCTGCAAGGCAGTCTGGCGCGCCATACCCGAGCACCTTGCATCGTTGTTTTCCCGATGCATCCGATTAGGATACTTTCCCGCTGAGTGGAAGTGCCCACGAGTTGTCTCGCTGCTCAAAGGGCCAGATAAGGACAAATGTGAGCCCTCCTCATATAGAGGAATATGCTTGCTACCAGTCTTTGGTAAGGTGCTCGAGGCCATCATGGTGAATCGTGTGAGAGAAGTTCTTCCGGAAGGCTGCAGATGGCAATTTGGATTTCGCCAAGGACGATGTGTGGAGGATGCTTGGAGGCACGTGAAGAGCAGTGTTTGTGCCAGCCCGGCGCAATACGTGCTCGGCACATTCGTGGACTTCAAAGGAGCATTCGACAACGTCGAATGGAGTGCTGCACTCCGCCGACTAGCCGACTTGGGATGCCGGGAGATGGGCTTGTGGCAGAGCTTTTTCTCCGGCCGAAGAGCAGTGATCCGAAGCAGTTCCGGTACTGTGGATGTACCGGTAACTAGAGGCTGCCCGCAGGGGTCAATCAGTGGCCCATTTATCTGGGACATACTGATGGATGTACTGCTTCAGCGTCTCCAGCCGTATTGCCAGCTGAGTGCATACGCGGATGACTTGCTGCTTCTCGTCGAGGGAAATTCCCGAGCTGAGCTAGAGGAAAAAGGTGCAGAGCTGATGTCCATCGTAGAAGCGTGGGGAGCGGAAGTTGGCGTTACCGTCTCGACCAGCAAGACGGTAATAATGCTGCTGAAAGGTGCCTTGAGACGTGCGCCTACGGTGAGGTTTGCTGGAGCGAACCTTCCGTATGTGCGTAGCTGTCGGTACCTTGGCATCACGGTCAGTGAAGGAATGAAATTCCTCACGCACATAGCTTCGCTTCGCCAGCGGATGACCGGAGTCGTTGGAGCATTGGCGCGTGTGCTTCGAGCCGACTGGGGCTTCAGTCCTCGAGCCAGGCGGACCATATATGACGGACTCATGGCACCTTGTGTGCTGTTTGGTGCCCCGGTATGGTATGACACCGCCGAACAGGTAGCCGCCCGGAGACGACTAGCCTCCTGCCAGAGGCTAATCCTGCTTGGATGCCTTTCGGTATGCCGAACAGTGTCCACAGTGGCACTGCAGGTACTTGGCGGAGCTCCCCCGCTTGACTTGGCTGCTAAGTTTTTAGCGGTCAAGTACAAGCTGAAGCGTGGATACCCGCTGGAGGAGAACGACTGGCTATACGGCGAGGACACTACGTGTCTAAGCTGGAAGCAGAGGAAGACTCGCCTAGAGGAGTGCTTGCTGCAGAATTGGCAAAACAGATGGGATGACGACAGCGAACCAGGACGGGTGACGCACAAGTTCATCCCATACGTCACTCTCGCCTATCGAGATCCAAGCTTTGGATTCTCGATGAGGACGTCTTTCCTGCTGACAGGTCACGGGTCGTTTAACGCATTTTTGCAAGGGAGAGCCCTCAGCGATACCACTGCTTGCGCTTGTGGTGATCCATATGAGGACTGGATGCACATATTGTGCGCTTGTCCTCTATATGCAGATTTGCGAAACCTCGATGGACTTGGAGTGCAGCGCCTTGGCGAAAACTGGACCTTCAATAGAATCCTGGAAGATCAGCAGAGGATTCAACGGCTGGCAGCGTTTGCGGACGAGGTGTTCCGTAGGAGGAGGGGTATTTAGCCCAAAACTTCGCCGTGTGGTTAGCGGGCGAGAATACTTCCACAGCCCGCTATTGCTTGTCGTAAGAGGCGACTAATATAGCGACTGGTTCCTCTAACCATGCTTGTCGGAGCAAAAGGAGGAGGCCCACCGAGCCTCTCTTTCGGTACCACGGGTTGTGCTGCTCCAAGACAGCACATTGAGGTAGGCCCCCTGGTGGGAGTATCGTGGTGGCTGTGGTTGATACCCATATCGCGGGTAGAGCCTTCGTGTTCGACGTTTGAGTTACGGTGCTAGTTGCGCAAAACTCGGGTGCTGTGACCCAGAGATCAGTAGAGATTTTAGGTAGATCTCGCTCCTCAGCAAGGGGGAGTGCTTGCCCGGCAAGCAAGTACTCGAATTGCTACCGGGGTGGTCGCTATGTACATAGCTATAGCTTCCAGTCCGGGACGTTTGTCTGGCGTATCCAGACTCATGCACCATGTTGATACATGCACCACTTGTGGGTGTTCAGGGTGTCGTGGTTGTAATCCCTTCAGTGTGGAACACGCCACGTAAAACAAGTTCGGAGAGGTCCGAAAGTCAC
