# Supplementary material for: Origin of nascent lineages and the mechanisms used to prime second-strand DNA synthesis in the R1 and R2 retrotransposons of Drosophila
Source: Genome Biol. 2009 May 5;10(5):R49. doi: 10.1186/gb-2009-10-5-r49 (PMC2718515; doi:10.1186/gb-2009-10-5-r49)
Supplement: Additional data file 18 — Drosophila simulans R1 complete consensus sequence. [file gb-2009-10-5-r49-S18.txt]

Drosophila simulans R1 complete consensus sequence

length 5434 bp

1..292 = 5' UTR
293..1807 = ORF1
1801..4866 = ORF2
4867..5434 = 3' UTR

CGGACGTGTTTTCGTTGCGCTCGTGTACAGATTGCGAAGAACTTGGTTTTCCGTGTTTGGAAAGTAATAAAATCGGTGAATTAGTGCTCCGCGAAAGTCGTGTGCTAATTTTCGTGTGTTATAAACAAGCGGTTTGGAAGTAATTAGCGATTAATTATTGCAAATTTTCCATTCAGCACGTGCTGCGAGGCGAGCTTACGAGTAAGTTTGTCGAGTAAGCTTTTTGATCAGCTGTCACAAAGCTTATTGGTGGCAGTCACTGCTAAGGTTTGTGTCTAGGGAGAGTTTTTAGTGCTACCAGACTCTACCGATGGGTGGAGCTCGAGTTCCAGAGCAACTACCTTTTGTCAGCGAGCAAACGAGCATACGGTTGCTGGCGTTGACGGTAGGTGGAGCCACCATCGTAGTTATGCCGATGGAGAGCGACAGCAGCGCGAGTGCCTTGAGCGGAAGTAGTGCCTCGAGGAAGTCCAAACGAGGCAGGCGCAGAAGCCACCTGGCACCTGGCTCGGCGCCAACGCAGGCGAAATTGGTTGCCCTGGCATCGAATGGAGTGCCAGAACCCGTTGGGGTACTRAAGGAGCCGTTTTCGTCGCTGGAGGACGCCCGGGCGGCTACGGCAAACGCTGCCATCGATGCTGCCCCCCCCCCCCACGCTGCTGCCACCGCTGTTGATCCTACTGCTGCCCCTGCTGCTGCCCCTGCTGCCGACCACACTGCTGTCTCCGCCGTTTCCACTGCTGCTAAAATTGTTGCCACCACTGCCACTGCCGCCACCGCTGCCGCCCGTGCTGGGCAAGCAGCCATGATGGCAAAGCTGTCGGCCACACAGCGCATGGTGAGAAGCAGCTTCCGCAGACTAGGAGAAGTGGACACCGAAGAGCTCTCGTATGCTATCAGCCGCTACGATGAGCTGGTCTTGGCGTTAATGCTCCGGTGTGGAGAGCTGGAGACGCGGCTTGCTATGCCGCCACCGCCGCCGCCGTCGTCGAATCCGTTGAAAAATACGGCCGCCAATGCTCCCCAGATGCAGCAGGTTGCACCCACCGCTGCCCCGCGGACCACCAAGGTCCGCGAGACGTGGTCAGCGGTGGTGAAGTGCGACGACCCTGCGCTATCGGGGAAAGCCATAGCGGAAAAGGTGCGAACGATGGTTGCACCCTCTCTCGGAGTCAGAGTACACGAGGTCCGTGAGCTCCGTCGAGGTGGTGGTGCGATCATTCGTACTCCTTCGGTTGGAGAGCTGCAGAAGGTGGTAGCTTCAAAAAGATTCACCGAGGTTGGGCTAAATGTGGCACGGAATGCGGCCGAGAAGCCGAAGGTCGTCGTCTATGACGTCGACACAGCTATCGGCCCTGAGGAGTTTATGAAGGAGCTCCACGAGAACAACTTCGACAGCGAAATTAATCTGTCCCAGTTTAAGAAGTCCGTGCACCTGGTGACCAAGGCGTGGTCGGTAGCTGACGGCGCCACAGTAAATGTGACGCTAGAGGTAGACGACCGGGCGATGGCGAAGCTTGATGTAGGTCGTGTCTACATCAAGTGGTTTTCATTCCGATGCCGATCACAGGTCCGCACATATGCCTGCCACAGATGCGTGGGTTTCGACCACACGGTCAGCGAATGCCGGCAGAAGGACAGTGTCTGCCGTCAGTGCGGGCAACAAGGCCACACTGCGGCAAAGTGCCAAAACCCGGTGGACTGCCGGAACTGCCGCCACAGAGGGCAACCCTCGGGGCATTACATGCTCTCGAGCGTTTGCCCGATATACGGGGCGTTGCTGGCGAGGGTGCAAGCTAGACACTAATGTTTAGCTTCATCCAAGCGAACTGTGGCCGAGGCCGAGCTGCGACCATCGAGCTCGGAGTCCGACTCAGGAGATCGGAGTCTATGTTCGCGCTGGTGCAGGAGCCGTATCTCGGCGGGGACGGAATGGATGTGCTGCCTGAAGGAATGAGAATTTTCATCGATCGGCGAGGGAAGGCAGCCATCCTAGTGGATCACCAGGAAGCCATCTGTATGCCAGTGGAGACCCTCACCACAGATTATGGCGTATGTCTGGTCGTTAAAGGGAGTTTTGGCTCCATCTTCCTTTGCGCCGCATACTGCCAGTTCGATGCACCTCTGGAACCGTACCTCCGGTACATGGATGCGGTCCTGCTGCAGGCCAGCAGAACCCCCGCAATCCTGGGCCTCGACGCGAATGCAGTGTCCCCCATGTGGCTTAGCAAACTCTCTCGTCATGCCGAGGGGCAAGCTAACTACAGACGGGGTGAGCTGCTGTCAGAGTGGATGCTGGAGGCAAGAGTCGCCGCCCTAAACCAGTCAACAGAGGTGTACACGTTCGATAATCACAGAGCTACAAGCGATATCGACGTGACAATCGTCAATGAGGCAGCATCTATGTGGGCCACATATGAGTGGAGAGTGGACGAGTGGGAATTGAGTGACCACAACATCATTACTGTTGTGGCCGAACCAACTACCGCGCGCGCAGTTGAGAGCATAGCTCCTGTGCCGTCCTGGAACTTCTCCAATGCACGTTGGCGATTGTTCAAGGAGGAAATGGTGAGTAGAACAGCCGAACTTCCGGAAAACTTCTCAGAGTCGCCGTTGGACCAGCAAGTTTCGACCCTGCGCAGTATAGTACATAATGTATGTGATATTGCGCTGGGAAGAAAGTCAATTCGATCGCCCAACAGGAGAGCACGTTGGTGGACTGCCGACCTCTGCGATGCAAGGCGCGAAGTCCGGAGACTTCGTCGCCTACTCCAAGATGGAAGGCGTCGTGATGACGGTGCCGCTATAGAGCGTGTAGTGGCCGAGCTGAGGCGGGCCTCAGCCAACTACAAGAAGCTCATTTGGAGGGCGAAAATGGATGACTGGAAACGCTTCGTGGGAGATCATGCCGACGACCCATGGGGGCGCGTCTACAAGATTTGCCGAGGCCGCAGGAAGTGCACGGAGATTGGGTGCCTCCGCGTGAATGGCGAGATGATCACTGATTGGGGTGACTGTGCACGAGTGCTCCTCCGCAATTTCTTCCCAGTTGCGGAGTCCGAAGCACCGACTGCCATCGCGGAGGAAGTCCCACCGGCCCTCGAAGTATTCGAGGTTGATGCATGTGTTGCCCGGTTGAAGAGCAGGCGCTCTCCCGGCTTGGACGGCATCAATGGCACTATCTGCAAGGCAGTCTGGCGCGCCATACCCGAGCACCTTGCATCGTTGTTTTCCCGATGCATCCGATTAGGATATTTTCCCGCCGAATGGAAGTGCCCACGAGTTGTCTCGCTGCTCAAAGGGCCAGATAAGGACAAGTGTGAGCCCTCCTCATATAGAGGAATATGCTTGCTACCAGTCTTTGGTAAGGTGCTCGAGGCCATCATGGTGAATCGTGTGAGAGAAGTTCTTCCGGAAGGCTGCAGATGGCAGTTTGGATTTCGCCAAGGACGATGTGTGGAGGATGCTTGGAGGCACGTGAAGAGCAGTGTTGGTGCCAGCCCGGCGCAATACGTGCTCGGCACATTCGTGGACTTCAAAGGAGCATTCGACAACGTCGAATGGAGTGCTGCACTCCGCCGACTAGCCGACTTGGGATGCCGGGAGATGGGCTTGTGGCAGAGCTTTTTCTCCGGCCGAAGAGCAGTGATCCGAAGCAGTTCCGGTACTGTGGATGTACCGGTAACTAGAGGCTGCCCGCAGGGATCAATCAGTGGCCCATTTATCTGGGACATACTGATGGATGTACTGCTTCAGCGTCTCCAGCCGTATTGCCAGCTGAGTGCATACGCGGATGACTTGCTGCTTCTCGTCGAGGGAAATTCCCGAGCTATGCTAGAGGAAAAAGGTGCACAGCTGATGTCCATCGTAGAAGCGTGGGGAGCGGAAGTTGGCGTTGCCGTCTCGACCAGCAAGACGGTAATAATGCTGCTGAAAGGTGCCTTGAGACGTGCGCCTACGGTGAGGTTTGCTGGAGCGAACCTTCCGTATGTGCGTAGCTGTCGGTACCTTGGCATCACGGTCAGTGAAGGAATGAAATTCCTCACGCACATAGCTTCGCTTCGCCAGCGGATGACCGGAGTCGTTGGAGCATTGGCGCGTGTGCTTCGAGCCGACTGGGGCTTCAGTCCTCGAGCCAGGCGGACCATATATGACGGACTCATGGCACCTTGTGTGCTGTTTGGTGCCCCGGTATGGTATGACACCGCCGADCAAGTAGCCGCCCGGAGAAGACTAGCCTCCTGCCAGAGGCTAATCCTGCTTGGATGCCTTTCGGTGTGCCGAACTGTGTCCACAGTGGCACTGCAGGTACTTGGTGGAGCTCCCCCGCTTGACTTGGCTGCTAAGTTTCTAGCGGTCAAATACAAGCTGAAGCGTGGATACCCGCTGGAGGAGAACGACTGGCTATACGACGAGGACACTACGTGTCTAAGCTGGAAGCAGAGGAAGACGCGCCTAGAAGAGTGCTTACTGCAGAATTGGCAGAATAGATGGGATGACGACAGCGAGCCAGGACGGGTGACGCATAAGTTCATCCCATACGTCACTCTTGCCTATCGGAATCCAAGCTTTGGATTCTCGATGAGGACGTCTTACCTGCTGACAGGTCACGGGTCGTTTAACGCATTTTTGCAAGGGAGAGCCCTCAGCGATACCACTGCTTGCGCTTGTGGAGATCCATATGAGGATTGGATGCACATATTGTGCGCTTGCCCCCTATATGCAGATTTGCGGAACCTCGATGGACTTGGAGTGCAGCGCCTTGGCGAAAACTGGACCTTCGATAGAATCCTGAAAGATCAACAGAGGACTCAACGGCTGGCAGTGTTTGCGGACGAAGTGTTCCGTAGGAGGAGGGGTGTTTAGCCCAACAACTTCGCCGTGTGGTTAGCGGGCGAGAATACTTCCACAGCCCGCTATTGCTTGTCGTAAGAGGCGACTAATATAGCGATAGGTTCCTCTAACCGTGCTTGTCGGAGCAAAAGGAGGAGGCCCACCGAGCCTCTCTTTCGGTACCACGGGTTGTGCAGCTATCCAAGACTGCACATTGAGGTAGGCCCCCTGGTGGGAGTATCGTGGTGGCTGTGGTTGGTACCCATATCGCGGGTAGAGCCTTCGTGTTCGACGTTTGAGTTGCGGTGCTGGTTGCGCAAAACTCGGGTGCTGTGACCCAGAGATCAGTAGAGATTTTAGGTAGATCTCGCTCCTCAGCAAGGGGGAGTGCTTGCCCGGCAAGCAAGTACTCGAATTGCTACCGGGGTGGTCGCTATGTACATAGCTATAGCTTCCAGTCCGGGACGCTTGTCTGGCGTATCCAGACTCATGCACCATGTTGATACATGCACCACTAGTGGGTGTTCAGGGTGTCGTGGTTGTAATCCCTTCAGTGTGGAACACGCCACGTAAAACAAGTTCGGAGAGGTCCGAAAGTCAC
