# Supplementary material for: Origin of nascent lineages and the mechanisms used to prime second-strand DNA synthesis in the R1 and R2 retrotransposons of Drosophila
Source: Genome Biol. 2009 May 5;10(5):R49. doi: 10.1186/gb-2009-10-5-r49 (PMC2718515; doi:10.1186/gb-2009-10-5-r49)
Supplement: Additional data file 19 — Drosophila virilis R1 complete consensus sequence. [file gb-2009-10-5-r49-S19.txt]

Drosophila virilis R1 complete consensus sequence

length 5248 bp

1..247 = 5' UTR
248..1651 = ORF1
1602..4727 = ORF2
4728..5248 = 3' UTR

CAGTTCGTTTCAGACAGTCGTTGGGAACAGACGTGTTTATTTCATCGCTCGCTTCGCAAACAATTTTAAGATAACGGTGCTTTCAAGCAACGGTATCTTGTTTACATTTTGTGCGCTTATCAGCAATAAAGTTTTATTGCTTTGTTTACGTCGTTGCTGCGTGAGCAACAGGCGTTCGTGTGTGTGTGTGAAACCGCCAGCTTCTACGTGTGTGTGTGTGTGTGCGTGCTATTTATATATTAAATAGATAAGCGCACACCTGCGGACGATGCCGCCACGCAAAAAGAAGCCCGCTGAGAAGGGGGCTTTTGAAAATTGTAGGATGACGTCGGAAGATGAGGTGACCTTGTCGGAGTCGTCATCGAACAGCGAGGTAAGGCGGAGGAGCAAGCAGCGCCTGAGGAAGGCAACTTCCGAAAGCGCTGTCAGCTCAGTTGGTGCGCGTGAGGGGAGCGCTGTTCCCGCGGGAGCCGCAGATGGCTCGCCCGGAGCAGCGGGTGCAAGTGTGGAGGAGCGGGTTTTTGCCGTTCCTCATGCCGTGAGCGTTTTGGATGTGTCTGAACCTGCCGTGGAGGGGCCGTCGACAAGTGCGGCGGCTTTGAGGAAGCGGAAAGGAACAGCTGTCGAGCAGATGAAGGGGATAACGGGAGCTTTATTGCAGCTTGCACTCAAGGAGAGAGCCACGGGGTCGCTCATTTGCAAGTTAGTCGATTATACAGGGCAGTATGAGCAGCTCCTGTTCGCGCTTGTGGCGCAGAATGAGCGGCTGCAGGGGCGCTTGGAGGCCGTTTGCGGGGGTGCAGGCGTTTCGCATGAATTGCATGTTCCAGCCGGCCAAGCGCGGGCTCCGTCGGTGAACGCCGCCAGAGGGGGTCCCAGGTCGGCAGTGCCGTCTACCCCGGAGATGCCTCGGCCAGTTGAGACATGGTCCTTGGTTGTGCGCAGCAAGGCTGCTGGCAAAACCGCTAAGGACGTGGTGGAGCAGGTGGTGAAGGAGGTAGGTCCCTCTCTTGGTGTGCGGATACATGAGGTGAAACCTCTAAGGGATGGAGGTGCGTTAATTCGGACTCCATCGGTCGCCGAGCGTGAGAAAATTGTGGAGAACACAAAGTTCAACGAGGTGGGATTGGAAGTGTGTGTGAATGATAAATTAGGGCCGAAAGTTGTGGTTCAGGGCGTTCACTCGCAGATCACCCCTGACGAGTTCATGGGTGACCTTTACGAGATGAACTTAAAGGACAAAATGTCACTTGAAGCCTTTAAGAAAGGTGTCCGGATGACAAGTAAGCCATGGGCGGCGGGAGGTAATGTAGCAGTTAATATCGTCCTCGAGGGTGCTGTGGTGGCCATGCAGTCCCTTTTAGAAATCGGACGCTGCTACATAAAATGGTTTTCTTTTAGAGTGAGAAGTTTTGACCTGGTACCGGGATGCTACCGCTGCCTTGGCTTCGACCATAAGGTGGCGGAGTGCAGAGCCAAAGAGGACGTTTGCCGTCGCTGCGGCCAGATGGGTCACCGCGTGGCTCAGTGCAGCAATGCACTGAATTGCCGCAATTGCTCCTTTAAGGGGAAGCCGTCGGGACATCTGATGATGTCTCTAGCCTGTCCCATATACGGGGCGATTGTTGCGCGGGCGAATGCTAGACATTAAAATGTCTAGCAGATTTCTTCAGCTGAATTGTCAAAGGTCGTATGCAGCTATGTGTGATGTGGGGGCTATGATGTGTGAAAGGGGCAGCGTCGTTGCCCTGCTGCAGGAACCCTACGCGACCGGTGGTTGCGTAAGGGGATTGCCCGCATGTATGCGAGTATTCCCTGACAGCAGGGCTAACTCCGCTGTCATTGTGAATGATGTCAGTATTGAATGCACTTTGGTGAGTTCAACTGACTGGGGGGTGTGTGTGAGCCTAAGCGGCAGTTTTGGCAGGATTTTTGTAGTGAGCATGTATTGTAAGTTCGGGGATCCCCTCGAACCATACATTGCTTACTTGGATGAGGTGCTACTACTGGTTAGTAGCGTACCAGTCATCCTTGGTCTTGATGCGAATGCATCATCCCCCATGTGGTTCAGCAAGGTATCCAGACATTCGTCTGGGTATTCGAACCACACACGGGGTGAGATGCTAGCCGAGTGGGCCGTGTCCCAGGATGTTCGGGTCGTTAACGAACCCAGTGAGTGGTATACGTTTGCGGGTCCGGTGGGTCAGAGTGACATTGATGTTACTCTAGTGAATGCGGTGGCAATGAGTATGTATGCTTTTCATTGGTGTGTACTAGGTGGGCTTGGTGTGAGTGACCACAATCCGATTGAGATTGTTGTCACACACACTATTACGAGGAACGAAAGTGTTGGGGGTAATCGCTGGCGCACTTGTAGTGTGAATTGGTCCCTTCATGGGCTCATTGTGCAGGAGGCGGCAACGCAAGTTCCGCTTAATGCATTTAATGATTTGAATGTGGATGAGCAGGTCGTATGTGTGAATGGGTGGATAACTGGTGCGAATGATCGCATGTTTGAGAGGTACCGTAAGGTCAACCTTAAGCATGTGAAGTGGTGGACGAATCAGTTAAGCACCAAGCGGCGGATGGTCCGGTCTCTGCGGAAGCGATTCCAAAGGGCCAGAGCTACCAATGCGGATGGTGCAGCCCAACTCAGGATTGAATATAGTCGGTGTATGAATGAGTACAAGCAAATGCTTGTAAAGGTGAAAGAAGATGAATGGCGCTCTTTCCTGGAGCGCAATAAGGATGACCCCTGGGGTCGTGTTTATAAAATAGTTCGAGGTAGAGGCAGGGAAACGGATGTAAGTAGCCTCCGTGTTGGTAACGTTCAGTTAACGGCATGGAGGGATTGCATGAATGTCTTGTTGAATGAATTCTTCCCCAGAGCGGATCATCAGGACTCACCACCTAGTGTGGTTAGGCCTGTTGATCCGCTTCTGGATAGTGAGTTGGAGGTGGCTTTCTCGAGGTTAAAGTCGAGGAAGTCACCTGGTATGGATGGATTCACTGGAGAAATGTGTAAAAGTGTCTGGAAGTCAATTCCAGAGTATATGAATGCGATGTATGCGAAGTGTCTGAATGAGGGTTATTTCCCCAGTGAATGGAAGTGTGCGAGAGTGATAGTGCTCCTGAAGTCGCCTGACAGGATCAGGAGCAATCCTAGATCTTTTCGGGGCATCAGTCTTCTTCCGGTTCTTGGAAAAGTTCTGGAAAGGATTATGGTAGAAAGGCTTCAGGAGAGAATGARTGACCAAATGTCTGACAGGCAATTTGGTTTTAGGCAGGGCAGATGTGTTGAGGATGCTTGGAGGTATGTTAGTGACTCTGTTGAGGCTAGCAGCTCCACGTATGTCTTGGGCATCTTTGTTGATTTTAAAGGTGCTTTCGACTACCTGAGTTGGGCGAGTGTTTTGAGAAGGTTGGATGAATGCGGGTGCCGAGAATTAGCTCTCTGGAAGAGCTATTTCTCTGGCAGACGTGCGTGTGCTGTAGGGCGGTGTGAATGTGTGAGCGTAAATGTGGTTCGTGGCTGTCCGCAGGGATCTATCTGTGGCCCATTCATTTGGAACCTCATGATGGACCCCTTGCTGGTGCAGCTTGAGCAGATGTGTAAATGTTGTGCGTATGCGGACGATCTGCTCATCTTGATTGAGGGTCGGTCGCGTCTTGAGATCGAGACGAATGCGGGTATGTGCTTGCGCACTGTGTATGAGTGGGGTGAAAGTGTTGGGGTCAGTCTTGCAATGGACAAGACAGTGTCAATGCTGCTCAAGGGCAGATTGGCAGCTAGTCGGCCACCCATTGTCAGACTGAATGGAGTGAATGTGAGGTATGCGTCTGAGGTGAAATATCTCGGCATAACCTTCGGCGAGAGGATGTGTTTCACTCCTCATATCGCTGGTCTCAAGGCCCGGCTACTTGGTTTGGTGGGGCAAGTGCGTCGTATTTTGAGGTCTGACTGGGGCCTAAGCAGACGTGCTGTCCGCACCATCTATGAGGGTCTGTTTGTTGCATGTGCAGCATATGGATCGTCTGTATGGTGCAAGGCGGTCACGACTGTGGTCGGCAGAAAGAAAGTGCTGGCTTGCCAGAGAGTGCTTCTGTTAGGTTGTTTGCCTGTGTGCCGCACTGTCTCTACGGAGGCAATGCAGGTACTGTTAGGAGTAGCCCCTCTTGACTTGGAGATCAGGCGTCGAGCCTTGATGTACAGGATCAAGAGGCGGCTGCCATTGCTGCAGAATGATTGGCTAGCGGGTAGGGATGTGGAGAGTTTAGGGCTTAGTGAATGCAAGAGATTGGTGAAAGAGTGTGTTTTGTCTGACTGGCAAGTCAGATGGGACACTAGCGTGAATGGGCGTGTCACTCATCGGTTTATACGGGAGGTTACATTTGCCGGCAGCCGACCAGACTTTGGGTTCGGCCTGAGTCTTGGATTCCTGTTGACTGGTCACGGTTCCCTCAATGCATTCTTGCATTCGAGGAACCTTTATGACAGTCCAGAATGCCGTTGTGGCTCGGCTGCTGAGACATGGGAGCATGTTCTCTGTGAGTGCACAAGGTATGCAGATTTTCGAGATCTGAGGGGGATGGGTATAAGTGAGGTTAGTGGCGGGTTTGACGTAAGTCAATCACTCTCCACTAGTGATAGGGTTAGAAGAATGAGTGAGTTTGCTAGAGCTGCATTTTCCAGGCGACGTTTGCAATTGCAGGAAGGAATTGTATGAATGATGATGGATGGTAGATGTGAGAATGTGGGGGTACGAATGTGGGGGTGTTTCTGAATGGTAATTTTTGTTGAACATTGTGTTGTGATGGGGCTACCAACCCTTAACTGTTTTGGAGTTTAAATTGGAAGTGCCCTTCTGGTACGAGGCCTGACCGGAGGCTTTTAATCTGGTACCACGGGTAACCAGGAGCCCACGGAACTTGTTCCGTCCTGGTTAGTTGGTGCGGCCCTTCGGGGAGTATCGTGGTGGTTGTGGTTTAACACCCAAATGCGGGTAGAGCATCGCTCGACGTGGAGTTGCGTCATACAACCGGGTTCCGTGACCCAGATTACGGAAGAGGCTTAGATAGTCCTCGTGCCAAACCAAGGTAGAAGTCACAACCAAACAGTCGTGTCTTTAATTGGTACCTGCGGAATTGTTCCAAGGGGGCGGTGATTGACGCTTGAATTAATCCTATACTAGGAACCGTGAGATTAAGCCATCGCGGCAGGTGCTCACGTTAAGCCCACTGACTTTCA
