# Supplementary material for: Origin of nascent lineages and the mechanisms used to prime second-strand DNA synthesis in the R1 and R2 retrotransposons of Drosophila
Source: Genome Biol. 2009 May 5;10(5):R49. doi: 10.1186/gb-2009-10-5-r49 (PMC2718515; doi:10.1186/gb-2009-10-5-r49)
Supplement: Additional data file 20 — Drosophila willistoni R1 complete consensussequence. [file gb-2009-10-5-r49-S20.txt]

Drosophila willistoni R1 complete consensus sequence

length 6120 bp

1..363 = 5' UTR
364..1899 = ORF1
1893..5027 = ORF2
5028..6120 = 3' UTR

CAGTCTTGTTTGGACTGTCGTTGCGTGCGGTTGTGTCGCGGTCGTTTGATTTACGAATCTTGAACGCAAAACAGATTGCATAAGTGCAAAACAGAGACACCGATTGAAACGGTGAAGTGCTCACTTGTCGTAAACAAGTGGATTAGTGTGCCAAGCAACGGTAACTTGTTTACCAGTTGAGACTGTGCGTGTGAGTGACAGTGCGAGTGTGTGTGTGAGCACGTGCTCAAGTACAGTGGACACTCGAGAAGAGTGCTAGTACAGTGCGCCCTCGCTAAAAGGGCCAAGTGCGGTTTTCGGCGTGCGTGATCGGACTCGTGCGTGAGCCGATTGTTCGTGCGTGAGCCGATAGTTCGTGCGTGACACGAAAAAATTTTTTACGAATTTTTTCGTGACACGAACTATTTGTGTAGAGACGTTGTCATGGACGGATCCATGAAACGCAGTGGAAGCACCATCAGCGTGATGAGCGCTTCCAGCGTTGTTGAAAGCGCCCGCAGCGCTACGTCGTGTGTTGAGTCGGCCGCGGAGTCGATGAATGTCACTGGTAGTGACACCGTTGATGAGTCGGGCGCCGAGATGACGGTCGTCGTCGGTAAGCGGGAGAAGAAGGCGCGGAAAGCGAAGGCTCGCTCGGCTCGTTCGTCGCCGGTGCTGGAGCAAGTCGCCCCCGTCGCGAAAAAGCCGCATCTGGACAGCGTGTCCATGCCCGCCCCCGCCGCGCCCCCCGTGAAGCCAGCCAAACGTAAGGCTGCCGCCGCTGCTGCTTCTCCTGAAGCTGTCGAAAGTCCAGCCGCTGGACCAGCCGATATGGAGATACCGCGAAGCGGAGCGTGGCGAATTGTCGCCGGTGGCTCGTCTGCGATTCTCGCAGAGATTGGCGCCTCAGGGCAAGCCATTAGAAATGCCATGATTGGCATGGAGCCAGTAGCTGCATCGCAGCTATCGTCTGCTATCAGACGCTTGGAGGAGTTGGCGACATCGCTGACCCTCAGGAACGCTCTGTTGGAAGCGGCAGCGAGCAAACCTGCTGCACAGCCGCCCACCACCCCTGTTGCTGCGCATATTGCTGCGTACAATGCTGCCTTCCCCGCGGTCACCGCCAGAGCTGCTGCCGTTGTCCCCGTCCCCGGAGTGCCGGTCGCCGCGCCACGGATCAGCAAGCCAGCTGAGACGTGGTCCGCGGTGGTCACGAGTCGGGACCCGAACGTGTCCAGCAAGCAAGTGGCCGAGCGGGTGATGAAGGAGGTCGCACCGACGCTGGGAGTGCGTGTACATGAAGTACGCGAACTCAGGAGCGGAGGCGCTGTCATTCGAACACCGTCGGTTGTCGAAATACAGCGGGTGGTAGCGAATAAGAAGTTCGCAGAAGTTGGACTGAATGTCCAACAGAAGAAGGCGGCAAGACCTTCCCTGAAGGTGATGGAGGTTGACACCAAGCTCACCCCGGAGGTCTTCATGCAGCAGCTCTACGAAAACAACTTCAAAGAGATGACGGTAGAGTCCTTTAAAAAGGCAGTGCACATGGTGTCAAAGCCATGGGTCGCGCAAGAAGGCAAGAGAGTGAACGTCTCCATCGAGGTAGACGACTCGATTGCGTCCTTGCTGGAAGGCCGTGAGAGGTTCTACATTCAGTGGTTCAGCTACAGGTTCCGCTGGATCGTAAGGACCCACGTATGCCACAGATGCGCAGGCTACGACCATAAGGTGGCCCAGTGTGGTGCAACAGAGGCGACATGCTTCCGATGTGGTCAGAAGGGCCACAAGATCTGGAAGTGCGAAAATCCGGTGGACTGCCGGAATTGTCGCTTTAATGGAAGGCCATCGGGGCATTTAATGCTCTCGTTGGACTGTCCAATGTTCGCTGCGAAGGAGGCAAGGTTTGCTGCTAATCATTAACCATGTTTAGCTTCATCCAAGCCAATTGTGGTCGGGGTCGCGTTGCGTGCATCGATATCGGTGTGCGTATGCGTGGTTTCGGCCACTCCTTTGCGTTGCTGCAGGAGCCCCACACAGACTTGGATGGCCGAATAATTGGATTCCCAGCCGGGATGAAAATTTTCGGTAGTCGAATCTTCGAGGGACACCGAAGGAACTCTGCCGTCATCATCGACGATCCAGATGCCATCTGCCTACCGGTCGAGTCGCTAATCACCGAGGCTGGAGTATGCGTGAGGGTCACGGGTAAATTTGGCTCTATTTACCTGACCTCACTTTACTGCCATGCACATGCTGAGTTGATGGGCGCTTTCCAGTACATGGATGCCATACTGCTACTGGCGAGCAGTACTCCGGTCATCCTCTGCCTAGATGCGAACGCTGTATCCCCGATGTGGTTCTGTAAACGCTACGATAGCTATCGTGGCCAGCCGAACTACAGACGGGGTGAGCAGCTAGAGGATTGGATTCTCGCAAGCCGAGCCGGAGTCGTCAACAGATTCAGCGAGGTGTACACGTTCGATAATCGCCGTGGACAGAGCGATATTGACGTAACAATCGTTAGCGAAGCAGCGTCTGCGTGGGCCGCGTATGACTGGAGTGTGGACGAGTGGGAGATGAGCGACCACAACATTATCACTGTTGTAGTGACGCCTTCCCCAGACACAGTTGAGAGCACATATGCTCCTGTGCCGTCCTGGAAGCTCAGGAATGCTAACTGGCGGTTGTTCGACTCTGAACTGGTAGAGGAAATTCGGGAGCACCTTCCGTTGGAGCACATCAGGATGTCGCCGTTGGACTCCTCGGTGTCTGCGCTACGCCTTGCCGTACAGTCTACGTGCGACAGGGTGCTAGGTCGCAGAACGTCGCGAGCCGCTGGAAAGGTGAAGTGGTGGTCCACTGAGCTGAGTACAAAACGTCATGAAGTCAGGAGACTTAGGCGGAGGCTCCAGGATGCTAGGCGCAGAGGGAACGAATCTGCGCAGTTTCTTGCAACTCATCTGCGGACGGCGGTCCGCGAGTTCAAGAAGCTCATCCTGAAGACGAAGGAGGACCATTGGCGGAACTTCGTTGGAGACCACAGAGATGACCCATGGGGGCATGCGTACAAGATTTGCCGAGGACGAAAGCGGTCCACAGAGTTGGGATGCCTTCGCGAGGATGGCAGGCCGGTCGTAACCTGGCACGACTGCGCGAGTCTCCTCCTCCGTAACTTCTTCCCAGTTGCGGCAGCGAGTGACGACATTGTCATTCCAAGCGGAGCTACACCGGTTCTCGAAGCCTTCGAGATCGGAGTATGCGTCGCCCGGTTGAAGAGCAGGCGCTCTCCCGGATTGGACGGCATCACAGGTGGTATCTGCAAGGCAGTATGGCGTGCTATCCCCGAGCACATAACAGCGTTGTTATCTCGCTGTGTGGCAGAGGGATATTTTCCCCTTGAGTGGAAATGCCCGAGAGTAGTGGCGCTCCTCAAGGGCCCCGATAAGGAAAGGAGTGATCCAGCTTCCTATCGGGGCATCTGCCTGCTGCCAGTGTTTGGCAAGGTGCTAGAGGGGATCATGGTGAATCGGATGAAAGAGGTGCTTCCGGAAGGAAATAGATGGCAATTCGGCTTTCGACCTGGACGCTGTGTTGAGGATGCCTGGCACCACGTAAAGGCCAGCGTTGCCGCCAGCCAGGCGGTATACGTGTTGGGTCTTTTCGTGGATTTCAAGGGTGCCTTCGACAACGTTGAGTGGAGCGCTGTGATGCGCCGCTTGATCGACGCGGGATGCCAGGAAGCCAGCTTATGGAGAAGCTTCTTCAGTGGCAGAAAAGCGAGGATGACCAGCAGATTCGGAGAGGTTGACGTGGAGGTCACTCGAGGATGTCCGCAGGGATCCATCAGTGGACCATTTATTTGGAACACTATGATGGATGTGCTGCTCCAACGTTTGGAGCCCCTGTGTGTATTCAGTGCGTATGCAGACGATCTGCTGGTCCTCGTCGAGGGAAGGTCGAGAGCCGAGCTGGAACGTCGTGGAAAGGAGCTGATGTCCGTCGTGGGAGCCTGGGGAGCTGAAGTCGGAGTTTCGATTTCGACCAGCAAGACGGCAATGATGTTACTTAAAGGGAGATTGGCCGCTTCTAGGTCACCCTTTGTAGAGTTTGCAGGAGCAGGCCTACGGTATGTAACTCAATACCGATACCTGGGCATCACAGTCGGCGAGCGGCTTAGTTTTCAGCCGCACATCGCAGGATTACGCGGTAAGTTGGCTGGAGTCAGTGGTGCACTCAGTCGCGTTCTGAGGGTTGACTGGGGTCTCAGTCCCCGATCCAGACGCACTGTGTATGCTGGACTCATGGTGCCTTGTGCGCTATTTGGTGCCTCAGTGTGGTATTCCGCGGTTAAGAGTACGATGGTCGCCAGGAGGCACCTCTGCTCTTGCCAGAGAGTCATGCTCTTGGGATGCCTGCCGGTATGCCGTACAGTGTCCACTGTGGCACTGCAGGTGCTTGCTGGAGCCCCCCCCTTGGACTTGGTTGCCAGGCAACTGGCGATTAGGTACAAGGTGAAGCATTCCCACCCGTTGGAGGAAGGCGATTGGCTGTTCGGTCTGGATGTGGCAAATCTGGATCGGAAGCAGATGAAGGCGATGCTGGATGAACGTATGTGCTGCGAGTGGCAACGCAGGTGGGATGACGATGAGCACGGTCGACCGACTCATGAGTTTATCCCGGACGCATGCTTCGTCTTCAGCCGGAAGGACTTTGGTTTTGGACTTCACGCTGGATTCTTGCTGACTGGCCATGGATCGCTGAATGCATTCCTGTATGAGAGAAGTCTGAGTAGGACGCCCACATGTCAATGTGGTGCGCTTTGCGAAGACTGGCAGCACGTGCTAGTGGCTTGCCCACTCTACACAGATTTGCGAGACCTCGATGGACTTGGTGTTAGAAGGGAGGATACCCGTTGGGACTTTTCCCGGGTCCTGGACACACCGGAGCAGCTCCAGATGTTGGAATTGTTTGCGCGAGCGGCATTTAAAAGGCGGCGACGAATGACACAGGATCAACCAGTGCCGGGTCGGACGGGCCAAAACTGGTAGCAGTAGCTCACACACACTGCAAAGCCGTACCAGAGCGCTTTAATCTGGCAGATGAACCCCCATCGGGGTGACTCGGGGATGATCCATTCCTTGTTCAGGTGAACAAAAATGGCTAGTAGTTTCGACTGCGAACAGCCCGCCAAAGCTGCAAATCTGGTAGACGAACCCCATGAGGGGGGAGTTGAGGATGATCCATTCCCTGTTCGTGTTGAACAAAAATGGCTAGTAGTCTCTGACTGCGAACAGCCCGCCAAAGCTGCAATCTGGTAGACGAACCCCATGAGGGGGGAGTTGAGGATGATCCATTCCATGTTCGTGTTGAACTAAAATGGCTAGTAGTTTCGACTGCGAACAGCCCGCCAAAGCTGCAAATCTGGTAGACGAACCCCATGAGGGGCGAGTCGGGGATGATCCATTCCCTGTTCGTGCTGAACAGAAATGGCTAGTAGTTTCGACTGCGAACAGCCCGCCAAAGCTGCAAATCTGGTAGACAAACCCCATGAGGGGCGAGTCGGGGATGATCCATTCCATGTTCGTGTTGAACTAAAATGGCTAGTAGTCTCTGACTGCGAACAGCCCGCCAAAGCTGCAAATCTGGTAGACGAACCCTAGTTGGGGGGAGTCGAGGACGATCCATTCCGTGTTGTCGAGGACACATATGGCTAGTAGTTTCGACTGCGAACAGCCGACCGAAGCTGTGATTCGGTACTACGGGATGGGCTAGTGGCCCAAGGCTAGCCCAATTAGTGGTTGGCCCCCTTGTGGGAGATCGTAGTGGCTGTGGTTTGATACCCAAATGCGGGGAGAGTCATTGGACTCAGCGTGGAGTTGCGTTACACAACCGGGTGCTGTACCCATAGACCAGCAGAGGTTTTAGATGGGCCTCGCTCCTTACCCAGGGGGAGTGTCATGTCCGACAGCATGGCATTCAATAGGCACTGACGAGATGCTGCAATAGCAGTATCTCCGAAGGGCGTTGGTTGACGCATTGTTTTGACCCGCTGTACTATATGTCACAAGTGTGGCATATTAGAGTACCGTGGTTGTAAACCCTATTAATGGGTACACGTCACGTTAAATAAACTCGACTTCA
