# Supplementary material for: Origin of nascent lineages and the mechanisms used to prime second-strand DNA synthesis in the R1 and R2 retrotransposons of Drosophila
Source: Genome Biol. 2009 May 5;10(5):R49. doi: 10.1186/gb-2009-10-5-r49 (PMC2718515; doi:10.1186/gb-2009-10-5-r49)
Supplement: Additional data file 21 — Drosophila yakuba R1 complete sequence. [file gb-2009-10-5-r49-S21.txt]

Drosophila yakuba R1 complete consensus sequence

length 5513 bp

1..359 = 5' UTR
360..1907 = ORF1
1901..3066 = ORF2
3067..5513 = 3' UTR

CGGACGTGTTTTCGGTACGCTCGTGTTCAGATTGCGAAAAGCTAAGTTTTCTTTGTAAAACAAAGTTCGGAAAGTGAATTAATCGGTGGTTGAGTGCTCCGCGGAAATAGTGACATTATTTACGCGAACGCAAAGCCTGTGATTTCGGAACAATTCGCAATAATTTATTGCAAAATTTTCCACTGAGAACAGCACGTGGTTCCAGGCGAGCTTTCGGACAGCTGTTAAACAGCTGGGCCTGTCGGTTTGTGTCCGCGCTACCACAATCAGCTGTTGGTTGTTGTCGCTGCTACGGTCTGTGTCTTGGGACGGTTCGGTGCTGCCAGACTGGTACTTTGGTTACGCAAATCTGCCAATAGGTGGAGCTCGTGCACCAAAGCAACCAACTTGTGACAGTGAGCGCGCAATTTCCGGAGTTGCCAGAAGGAGGAGCCACAATCGTGGTAAGTCCTATGGAGAGCGACAGCAGCGCGAGTGCCGCTAGTGCCGCGAGCGCCAGCAGCGCGTCGCGGAAGCCGGGACGAGGCAGGCGCAGAAGCCACCAGGCTTCTAAGAGCTCGGCAGCTACGCAGGCCAAGCTCGTTGCTGTGGCCTCGCGTGGTGTTCCCGAGCCTGTGGGAGCGCTGGATGAGGCGCCTTCGTCGCTGGAGGACCCCCGGATGGTCCCTGCTGCCACTACTGCTGCCACTACTGCTGCCACTGCTGCTGCCACTGCTGCTGCCACTGCTGCTGCCCCTGCTGCTGCCCCTGCTGCTGCCCCTGCTGCTGCCCCTGCTGCTGCCCCTGCTGCTGCCCCTGCTGCTGCCCCTGCTGCTGCCCCTGCTGCTGCTCCTGTTGCTGCCCCTGTCGCTACACCTGCTGTTGCCACTGCCACAGTTGCCTCCGCTGCCGCCCGTGCTGGGCAAGCAGCTATGATGGCAGAGCTGTCGGCCACGCAGCGAATGGTGAGAAGCAGTTTTCGCAGCCTAGGAGGAGTTGACACTGATGAGCTCTCGTTTGCTATCAGCCGCTACGATGAGCTGGTGATGGCATTGATGCTCCGATGTGGAGAATTGGAGACGCGGTTGGCTATGCCGCCCCCACCGCCGCCGTCTATGCCGACATCCGCCAGTTCGCGTTTTCCCCAGATGCCTCAGGCTGCACCCATTGCGGCCCCGCGGACCACGAAGGTTCGCGAGACGTGGTCAGCAGTGGTGAAGTGCGATGACCCAGCGCTATCGGGGAAGGCGATAGCCGAAAAGGTGCGCACGATGGTCGCACCCTCCCTCGGAGTCAGGGTGCATGAGGTGCGTGAGCTCCGCCGAGGTGGTGGAGCAGTTATCCGGACTCCTTCAGTTGGAGAGCTGCAGAAGCTTGTGAGCTCTAAAAAATTCGCCGAAGTAGGGCTGAATGTGGCGCGAAACGCGGCCGAGAAGCCGAAAGTCGTCGTCTACGACGTCGACACAGCAATCGGCCCCGAGGAGTTCATGCAGGAGCTCCACGAGAATAACTTCGACGGCGAGATGACGGCCTCGGAGTTCAAGAGGTCGGTGCACCTGGTCACCAAGGCGTGGTCGGTGACTGACGGCGCCACCGTTAACGTGACGCTAGAGGTCAGCGACAAGGCGATGGCGAAACTGGATGTAGGCCGTGTCTACATCAAGTGGTTTTCTTTCCGATGCCGATCGCAGGTCCGGACATATGCCTGCCACAGGTGTGTGGGTTTCGACCACAAGGTCAGCGAATGCCGCCAGAAGACGAATGTATGCCGCCAGTGCGGGCAACAAGGCCACACCGCGGCTAAGTGCCAGAACCCGGTGGACTGCCGGAACTGCCGTCACAGAGGGCAACCCTCGGGGCATTACATGCTCTCGGACGTATGCCCGATATACGGCGCGGTGCTAGCAAGGGTGCAAGCTAGACATTAATGTTTAGCCTCATCCAAGCGAACTGTGGCCGAGGCCGAGCTGCGACCATCGAGCTCGGAGTCCGACTCAGGAGATCGGGCTCAATGTTCGCACTGGTGCAGGAGCCGTATCTCAGCGGCGAGGGGATGGATGTGCTGCCTGAAGGAATGAGGATCTTCACCGACCGGCGAGGGAAGGCAGCCATCCTAGTGGATCTTCAGGATGCCATCTGTATGCCAGTGGAGACCCTCACCACGGATTATGGCGTATGTCTGGTCGTTAAAGGGAGTTTTGGCTCAATCTTCCTTTGCTCAGCATACTGCCAATTTGATGCACCTTTGGAACCGTACCTTCGGTACATGGATGCGGTCCTGCTGCAGGCCAGCAGAACCCCCGCAATCCTGGGCCTCGACGCGAATGCAGTGTCCCCCATGTGGTTTAGCAAACTCTCTCGACATGCCGAGGGGCAAGCTAACTACAGTCGGGGTGAGCTGCTGTCCGAGTGGATGCTGGAGGCAAGAGCCGCCGCCCTAAACCAGCCAACACAGGTGTACACGTTCGATAACTACAGAGCTCGTAGTGATATCGACGTGACAATCGTCAACGAGGCAGCATCTATGTGGGCCACATATGAGTGGAGAGTGGATGAGTGGGAATTGAGCGATCACAACATCATTACTGTTGTGACCGAACCAAGTACCACGAGCGCAGTTGAGAGCATAGCTCCTGTGCCGTCCTGGAACTTCTCCAATGCTCGTTGGCGATTGTTCAAAGAGGAAATGGTGAGTAGAACAGCCGAACTTCCGGAAAACTTCTCAGAGTCGCCGTTGGACCAGCAAGTTTCGACCCTGCGCAGTATAGTACATAATGTGTGCGATATTGCGCTGGGAAGAAAGTCGATTCGACCGCCCAGCAGAAGAGCACGTTGGTGGACTGCCGACCTCTGCGCTGCGAGACGCGAAGTCCGGAGACTTCGTCGCCGACTCCAGGATGCACGGCGTCACGATGATGATGCCGCGGCAGAGCTCTTGGTGGTCGGGCTGAGGCGTGCCTCAGCCAACTACAAGAAGCTCATTGGGAGGGCTAAGATGRATGACTGGAAACGCTTCGTGGGAGAAAACGCCGATGACCCATGGGGGCGCGTCTACAAGATATGCCGAGGCCGCAGAAAGTGCACGGAGATTGGGTGCCTCCGCGTGAATGGCGAGTTGATCACTGATTGGGGTGATTGCGCACGAGTGCTCCTCCGCAACTTTTTCCCAGTTGCGGAGTCCGATGCACCGATTGCCATCGTGGAGGAAGTCCCACCGGCCCTTGAATCGCACGAGGTTGAAGCCTGTATCGCCCGGCTCAAGAGCAAGCGCTCGCCCGGCTTGGACGGCATCAATGGCGCTATCTGCAAGGCAGTCTGGCGCGCCATACCTCAGCACCTGGCATCGTTGTATTCCCGATGCATCCAATCGGGATACTTTCCCAACGAGTGGAAGTGTCCACGAGTAGTGGCGCTGCTCAAGGGACCCGAGAAGGACAAGTGTGAGCCCTCCTCATACAGGGGAATATGCTTGCTGCCAGTTTTTGGTAAGGTGCTCGAGGCAATCATGGTGAATCGAGCGAGAGAAGTTTTTCCGGAAGGCTGCAGATGGCAATTCGGATTTCGCCAAGGACGATGTGTGGAGGATGCTTGGAGGCACGTGAAGAGCAGTGTTGACGCCAGCCCGGCGCAATATGTGCTCGGCACATTCGTGGACTTCAAAGGAGCATTTGACAACGTCGAATGGAGTGCTGCACTGCGCCGACTAGCCGACTTGGGATGCCGGGAAATGAGCTTGTGGCAGAGTTTTTTCTCCGGCCGAAGAGCAGTGATCCGAAGCAGTTCCGGTGCTGTGGATGTGCCGGTAACTAGAGGTTGCCCGCAGGGGTCAATTAGCGGCCCGTTTATTTGGGACACGCTAATGGATGTACTGCTTCAGCGCCTCGAGCCGTATTGCCTGCTGAGTGCATACGCGGATGATCTGCTTCTTCTCGTCGAGGGAAACTCCCGAGTCGTGTTAGAGGAAAAAGGAGCGCAACTTATGTCCATCGTAGAAACGTGGGGAGCGGAAGTTGGCGTTGCCGTCTCGACCAACAAGACGGTAATAATGCTGCTCAAAGGTACTTTGAGACGTGCGCCCACGGTAAGGTTTGCTGGAGCGAACTTGCCGTATGTGCGTACCTGTCGGTATCTTGGCATCACGGTCAGTGAGGGAATGAAATTCCTCACGCACATAGCTTCGCTGCGTCAGCGGATGACCGGAGTCGTTGGAGCATTGGCGCGTGTGCTTCGAGCCGACTGGGGCTTCAGTCCTCGAGCCAGGCGGACCATATATGACGGACTCATGGCACCCTGTGTGCTGTTTGGTGCCCCGGTATGGTATGACACCGCCGGGCAAGTAGCTGCCAAGAGGCGACTAGCCTCCTGCCAGAGGCTGATCCTGCTTGGATGCCTTTCGGCTTGCCGAACAGTGTCCACCGTGGCACTGCAGGTTCTTGGTGGAGCCCCCCCGCTTGACTTGGCTGCTAAGCAATTAGCGGTCAATTACAAGCTAAAACGTGGATACCCGCTGGAGGAGAACGACTGGCTCTACGGCGAGGACATCGCTTGTCTAAGCTGGGAGCAGAGAAAGACTCGCTTGGAGGAGTGCATGCTGCGGAGTTGGCAGAACAGATGGGACGACGACAGCGAACCAGGACGGGTGACGCATAGGTTCATCCCAGATGTCACTCTCGTTTATCGGGATCCAAATTTTGGTTTCTCGATGAAGGCGTCTTTCCTGCTTACTGGGCACGGGTCGTTTAATGCATTTTTGCACGGGAGAGCCCTCAGCGATACCACAGCTTGCGCATGTGGCGATCCATATGAGGACTGGATGCACGTATTGTGCGCTTGCCCCCTGTATGCAGATTTGCGAGACCTCGATGGACTTGGAGTGCAGCGCGTTGGCGAAAACTGGATGTTCGAAGGAATCCTGGAGGATCGAGAGAGGACCCAACGGCTGGCAGCGTTCGCTGAGGAAGCGTTCCGCAGGAGGAGGGGCCTTTAGCCCAACACCTTTCGCCGTGTGGTTAGCGGGCGAGAATACTACCACAGTCCGCTGTTGCTTGTCGTAGGAGGCGACTAATACGGCTATAGGTCGCTCCGCCCGTGCTTGTCGGAGCCAAAGGAGTGAGGCCGACCGAGCCTCTAATTTCGGTACCACGGGTTGAGTAGCTCTCCAAGGTTGCTCATTGAGGTAGGCCCCCTAGTGGGAGTATCGTGGTGGCTGTGGTTGGTACCCATATCGCGGGTAGAGCCTTCATGCTCGACGTTTGAGTTACGGCGATGGTTTACGCAAAACTCGGGTGCTGTGACCCTTAGATCAGTAGAGATTTTAGGTAGATCTCGCTCCTCAGCAAGGGGGAGTGCTTGCTCGGCAAGCAAGCACTCGAATCTGCGACCGGGGTGGTCGCTATGTACATAGCTATAGCTTCCAGACCGGGACGTTTGTCTGGCGTATCCAGACTAATGCATCTTTGGATGTCGTGGTTGTAATCCCTTCAATGTGGAACACGCCACGTAAAACAAGTTCGGAGGGATCCGAAATCACACAC
