# Supplementary material for: Origin of nascent lineages and the mechanisms used to prime second-strand DNA synthesis in the R1 and R2 retrotransposons of Drosophila
Source: Genome Biol. 2009 May 5;10(5):R49. doi: 10.1186/gb-2009-10-5-r49 (PMC2718515; doi:10.1186/gb-2009-10-5-r49)
Supplement: Additional data file 22 — Drosophila grimshawi R1.2 complete consensus sequence. [file gb-2009-10-5-r49-S22.txt]

Drosophila grimshawi R1 subfamily-2 complete consensus sequence 

length 5678 bp

1..216 = 5' UTR
217..1764 = ORF1
1706..4834 = ORF2
4835..5678 = 3' UTR

CAGTACGAGTTCAGACTTGGGAACGAACGGACGTGTCTTTGCTGTCGCGGTTAAACAGAGATAACGGTTCTTAAATAACGGGATCTTGTTTACATTTCGCCAATTTACTGTTGCGCTTGTTTTTTGCATTTGCTTTCGCATTTGCCTTCGCTGTGCGGAAAGTGTGAATAACGGTGCTTTGAGTAGCGGTACTTTGTGTAGCGGTGCTCTGAGTAACGGTGCTTTACAGTTGCGCTTATTTTTGCATTTGCTTTGCATCTGCCTTCGCTGTGCGAAAAGGGTACATTTTTTCGTGTGCGTGTGAATCTTCTGTCAGTGCTTACGAGTGTGTGTGTGAACAAATCTATTTATAGATTGTCACGTGTTGTGATGCCGCCACGCAAGAAGAGGCCGGCGGAGCTTGTAGCGGAGGGGGCGCTGAGTGTGTCGTCAGATGACGACACATCGCTGTCCTCTGATGCATCAAGCGATGTCGTGATAAGAAGGAGGGGGGTGCTGACTAAACAGCGGTTGAGGAAGGCAACTTCCGAGACGGCTGTGAATTCAGCAGGTAAGAATGTGGACGGGCGGCGCTCGGAGAGTAACCTTATGGTTACCCTTAAAGTGCCTAGAGAGAAAGGTGAGGCGTGCAATTCGGGCACGCCTGGTGTGAGTGCCGGTGTTCCCGCTGTGGAGGAGCCCATTGCTGCGCGTTCGGCGAGCAATGCGCTATCATTGAAGCGAAAGGGAACGCCGATAGAAAAAATGAAGGCGATAAGCAAGGAGCTGGTAGAGTGTGCACTCGCTGAGTGTAAGACGGGGACACTGGTCGGTAGCGTGTTAGGCTACGCGACGCAGTATGAGGAGCTGCTGTTTACGCTGATAGCGGAAAATGAGCGCCTCAAGGGGCGTTTGGAGGCTGTTCGCTTTAATGCGACCAATGAACATGCTGGGCATGTGACAGCTGGCCAAACGCGAGTTTCGCCGGCAGCCGTGAGCCCAAGGGGTCCCATGTCGACAATGTTGTCTGCCCCGGAGATGCCTCGGCCAGTCGAGACCTGGTCCTTGGTCGTGCGCAGCAAAACTGCTGGTAAGACCGCCAAGGACGTGGTCGAAAAGGTAGTGAAGGAGGTAGGGCCTACCTTGGGTGTGCGCGTGCATGAGGTGAAACCTCTGCGGGATGGAGGAGCGATTATTCGCACACCATCTGCTGCCGAGCGGAAGAAGATTGCGGGTAACGCAAAATTCAGCGAAGTTGGTTTGGAAGTGAGTGTGAAAGAGAGACTGGGGCCGAAAGTGGTCGTGCAGGGCGTTCACGCTGTAATCTCGCCTGACGAGTTCATGGCTGAGCTATACGAGCTGAACCTCAAGGACAAGATGTCCAAAGAGGCCTTTACTAAAGGTGTCCGCATTGCGAGTAAGCCTTGGTCGCAAGAGGGTAGCGCAGCAGTGAATGTTGTTCTCGAGGGTGCTGGCCTGGCCATGCAAACCCTCTTGGATGCCGGACGCTGCTACGTGAAATGGTTCTCATTTCGTGTGAGGAACTTTGACCCGGTAGTGGGATGCTATCGTTGCCTTGGCTTCGACCATAAGGTAGCGGAATGCCGGCTTAAGCAGGACGTTTGTCGTCGCTGCGGCCAAATGGGTCACCGCGTAGCTCAGTGCAGCAATGCATTGAACTGTCGCAATTGCGCATTCAAGGGTAGGCCATCCGAGCATCTTATGATGTCTCCGGCTTGCCCTGTGTACAGTGCAATTGTGGCGCGGGCGAGTGCTAGACATTAATATGTCTAGCAGACTTCTTCAGTTGAACTGTCAGAAGTCATATGCAGTCATGTGTGATTTGGGTGATATGATTGTGAGAAGAGGCAGCGTAGTTGCCCTGTTGCAGGAACCCTATGTGGCAAATGGTTGCGTACGGGGACTGCCCGCGGGTATGCGAGTATTTCCTGACAGCAGGGCCAACTCTGCTGTCGTTGTGAATGATGTCAGTATCGAATGCACTGTTGTGAATTCGACTGACTGGGGTGTGTGTGTGAGCCTTAGTGGCAATTTTGGTAGATTGTACGTAGCAAGCGTATACTGCAAGTTCGGGGATCCCCTCGAACCGTATATCGCGTATATGGATGAGGTGCTACTACTGGCTGGTAGCGTTCCGTTCATCCTTGGTATTGACGCGAATGCACCGTCCCCCTTGTGGTTCAGTAAGATATCTAGATCTGCTAGGTATCTGAACCGCTCTAGGGGTGAGGTGCTGGCCGAGTGGGCTGTGTCCCAGGATGTCCGGGTCGTTAACGAACCCAGCGAGTGGTACACGTTTGCGGGCCCGATGGGCCAGAGTGACATTGATGTCACTCTTGCGAATGTGGCAGCAACGAGTGTGTTTGGTTTTCAATGGAGTGTACTGGGTGGACACGGTGTGAGTGACCACAATCCGATTGAGATTGTCATCACTCACACTTCCACCACGCGTGAAAGTGATGGGGGTAACCGCTGGCGCACTTGTGGTGCGAATTGGCCCCTTCATGGGATTTTTGTGAGTGAAGCGGCAACGCAAGTTCCGCTTAGCACTTTTAGTGCAATGAATGTTGACGAGCAGGTCGTATGTGTGAATAGGTGGGTGACTTGTGCGAATGATCGCTTGTTTGAGAGGCACCGAAAGGTCAACCTCAAACGAGTGAAGTGGTGGTCGCATGAGTTGAGCGTTAAGCGTCGGTCAGTGCGGTCCCTAAGGAAGCGATTCCAAAGGGCCAGATCTGCCAATGCCGAGAACGCTGGCCAACTTAGGTTAGCTTACAGCCAGTGTATGAATGAGTACAAGCAAATGCTTGTAAGAGTGAAAGAGGATGAATGGCGTTCCTTTTTGGAGCGCAATAAGGACGACCCCTGGGGTCGTGCTTATAAAGTTGTGAGAGGTAGGCGTAGGGAAGCGGATGTAAGTGGCCTCCGTGTCGGTGACGTTCAGTTAACGGCATGGAGTGACTGCATGAATGTCTTATTGAATGAGTTCTTCCCTAGAGCGGATCATCAGAACTTGCCACCGAGTGTGGTTGGTGATGTTGACCCGCTCCTGGATAGTGAATTGGAGGTGGCTTTCTCGATGTTAAAGTCGAGGAAATCACCTGGTATGGATGGTTTTACTGGGGAAATGTGTAAGAGTGTCTGGAAGTCAATTCCAGACTATATGAATGTAATGTATGGAAAGTGTATGAATGAGGGATATTTCCCCAATGAGTGGAAGTGTGCAAGGGTGATTGTGCTTTTGAAGTCGCCCGATAGGGTCAGGAGCAATCCTCGTTCCTTTCGGGGCATCAGTCTCCTACCAGTGCTGGGTAAAGTGCTGGAAAGAGTCATGGTAGAAAGGCTCCAAGAGAGAGTGAGTAGCCAAATGTCAGATCGGCAATTTGGTTTTAGGAAGGGCAGATGTGTGGAAGATGCGTGGAGATTTGTAAGTGACTCCGTTGAGTCCAGCAACTCCAGGCATATTCTAGGCATCTTTGTTGATTTTAAAGGGGCGTTTGACCACCTGAGTTGGCCGAGTGTGTTGGAGAGGTTGAGCGAATGTGGCTGCCGGGAATTGGCTATTTGGGAGAGCTATTTCTCTGGCAGACGTGCGTGTGCTGTAGGTCGGCATGAAAGTGTTAGCCTGAATGTGGTTCGTGGCTGCCCACAGGGATCCATCTGTGGTCCATTTATATGGAACCTCATGATGGATACCTTGCTATGGCAGCTCGAGCGTGTATGCAAGTGCTGTGCGTATGCGGACGACCTGCTCATTCTGGTTGAGGGGCAATCGCGAGCGGATGTAGAGGCAAGTGCGGCAACGTACTTGCGAGTTGTGTATGAGTGGGGTCTCAGAGTTGGCGTCAGTCTGGCAATGGACAAGACCGTGACAATGCTGCTTAAGGGCAGATTGTCGCGTAGTCGACCTCCATTGGTTAGGCTAAATGGCGTCAGCCTGAGGCATGTGTCGGAGGTGAAATACCTCGGCATTGTGTTTGGCGAGAGGATGTGCTTCACTCCTCATATCGCATATGTGAAAGGGCGATTGCTTAGTTTGGTTGGACAAGTGCGTCGGATTTTGAGAAGTGACTGGGGCCTCAGCAGATCTGCTGCTCGCACCGTATATGATGGTCTATTTGTTGCCTGTGCAACTTATGGATCGTCGGTATGGTGTAAGGCAGTCTTGACTGTTGTAGGCAGAAAGAATGTGCTGGCTTGCCAGCGTGTGATGTTGTTAGGGTGTCTGCCTGTATGCCGCACTGTCTCCACGGAGGCAATGCAGGTATTGTTAGGAGTAGCCCCTCTGGACTTGGAGATCAGGCGTCGAAGCCTGAGCTATAGGATCAAGAGGCGGTTGCCGTTGCTGCAGAATGAATGGTTAGCGGATAGGGATGTGGAGAGTTTAGGGCTTAGTGAGTGCAAGAAATTGCTAAATGAGTGTGTTCTGTCTGACTGGCAGGTCAGATGGGATACTAGCGAGAATGGGAGGGTCACTCATAGGTTTATTCGGGAGGTCACATTTGCTGTTGACCGTCCAGACTTCAGGCTTCACCTGAGTTTTGGATTTTTGTTGACGGGCCACGGGTCGCTGAATGCATTCTTGCATTCAAGACGACTCTGTGATAGCCCGGAATGCCCTTGTGGCTGGGTGGGAGAGACATGGGAACATGTCCTCTGTGAGTGCCCTTTGTATGCAGATCTGCGAGATCTAAGTGTGCTTGGGATAACGCGGGGTATTAGTGGGTATGACGTAAGTCAAGTGCTCTCCACTTGTGAAGGGGTAAGGAGAATGAGTGAGTTTGCACGGGCTGCATTTGCCAGACGACGTCTCATACGTGGAGAAGTTGGGTGAATGTTGAATGTCTGTTGGGGGTATGAATGTGGGGGTGTGTGAATGGATTGCTGAGTTGCGTTCGGGGGTCACCAGTCCCGGCTTTATGGAGCAAAACTGGAAGTATCCTTGTGGTACGAGTTCTGACCGGAGGACTGATCCGGTACCACGGGCGTTGGGGTGTTCAGGGGCGGTCTCGACCCTCGGCTCTCAGCGCTTTTGTTGGGGATATCAGCTGGCCGCCTAGCGGTCTGAATTCGTTCAGTTATGAATGCCGCTGGTTGCGGAAGAGGAAGGAATAGGCCTCGCTCCCCACAGTGAGAAAACCATGTCCATAAAGCATGGCGTATACTGTTCCATCTGAGATTTGGTGTTTACATCAATTCGCATTCTATTCCGTACAGTGATATCTTTCCTTCTTTTTGGGTCACCAACCCGTAACTGTTTTGGAGTTAAAATTGGGAGTACCCTACGGGTACGAGGCCTGACCGGAGGCTTGCTTTCCGGTACCACGGGTAATCAGGAGCCCGCGGAACATAGTTTCCGTCCTGGTTTTTGGTTGCGGCCCTTCGGGGAGTTTCGTGGTGGCTGTGGTTTGACACCCAAATGCGGGTAGAGCTATTGACTCGGCGTGTTGTTGCGCTATACAACAGGGTGCCGTGACCCATAGAGCGGAAGTCGTTTTAGATAGGCGGCCCTCCAAACCAAGGTGGAAGTTCACGACCAAACAGTAGTGACTTCAAATTGGTACCTGCGGAATATTAATTCCAATGGGGCGGTAATTGACGCTTGAATTAATTCCGTGCTTGGCACCGTGAGATTAAGCCATCCCGGCAGGTGCTCACGTTAAACCAATTGACTTTAA
